# Supplementary material for: Intricate chemosymbiosis in a widespread shallow-water thyasirid clam
Source: Sci Adv. 2026 Mar 4;12(10):eadw8163. doi: 10.1126/sciadv.adw8163 (PMC12959385; doi:10.1126/sciadv.adw8163)
Supplement: Supplementary file 2 — Tables S1 to S11 [file sciadv.adw8163_tables_s1_to_s11.zip › adw8163_tables_s1_to_s11.xlsx]

## Sheet: Table S1
Table S1: Thyasira tokunagai abundance and general environmental parameters at each sampling station.
Station	Cruise	Date	Longitude(E)	Latitude(N)	Temperature(℃)	Salinity(‰)	Depth(m)	Abundance(ind/m2)
1904_H01	1904	2019-04	123.01	37.0016	9.33	32.2	9.83	0
1904_H03	1904	2019-04	124.014	36.9995	8.71	32.52	10.68	0
1904_H05	1904	2019-04	124.486	36.0035	8.06	32.38	10.59	5
1904_H06	1904	2019-04	123.612	35.985	9.25	32.77	10.67	0
1904_H07	1904	2019-04	122.855	36.008	9.71	32.96	10.03	80
1904_H09	1904	2019-04	121.086	36.002	9.29	32.18	9.58	0
1904_H12	1904	2019-04	121.733	35	9.94	32.61	10.89	100
1904_H16	1904	2019-04	122.923	34.998	9.17	32.68	10.69	0
1904_H18	1904	2019-04	123.964	34.006	10.47	33.37	10.32	0
1904_H22	1904	2019-04	122.317	34.02	10.73	33.07	11.22	0
1904_H25	1904	2019-04	121.227	33.999	10.93	30.67	11.4	0
1904_H30	1904	2019-04	122.577	32.992	10.51	31.98	10.86	0
1904_H31	1904	2019-04	123.02	32.996	10.72	32.72	10.98	0
1904_H34	1904	2019-04	124.012	32.992	10.94	33.04	11.06	5
1904_H36	1904	2019-04	125.057	31.967	10.94	32.26	10.92	0
1904_N02	1904	2019-04	123.526	37.5022	8.59	32.44	10.42	75
1904_N03	1904	2019-04	123.006	37.4858	7.29	32.13	9.46	25
1904_N05	1904	2019-04	123.48	37.979	6.26	32.26	10.65	15
1904_N12	1904	2019-04	122.911	38.3781	5.59	32.23	9.77	150
1904_N14	1904	2019-04	122.258	37.7597	8.98	31.91	11.38	0
1904_N16	1904	2019-04	121.514	37.9871	7.83	32.22	9.31	5
1904_N17	1904	2019-04	121.823	38.2754	5.68	32.18	10.07	35
1904_N19	1904	2019-04	122.483	38.9864	6.56	31.75	9.43	20
1904_N22	1904	2019-04	121.272	38.3015	6.75	32.21	9.69	65
1904_N24	1904	2019-04	121.17	37.9267	9.61	31.88	10.52	0
1804_B01	1804	2018-04	122.957	36.4609	7.02	32.54	59	1175
1804_B03	1804	2018-04	122.593	36.8298	4.45	32.45	38	0
1804_B05	1804	2018-04	122.878	37.0013	4.35	32.37	28	0
1804_B07	1804	2018-04	123.433	37.0031	5.79	32.53	71	0
1804_B14	1804	2018-04	123.246	38.1422	5.09	32.39	64	325
1804_B22	1804	2018-04	122.876	38.4958	4.59	32.4	57	125
1804_B23	1804	2018-04	122.737	38.2214	5.58	32.47	53	2015
1804_B25	1804	2018-04	122.473	37.6914	6.26	32.44	29	0
1804_B26	1804	2018-04	121.996	37.6888	5.5	32.46	22	0
1804_B27	1804	2018-04	121.993	37.9485	5.25	32.44	43	1900
1804_B28	1804	2018-04	121.999	38.1979	4.31	32.42	54	260
1804_BS5	1804	2018-04	122.833	37.4009	5.39	32.36	37	0
1804_H01	1804	2018-04	121.01	36.0003	5.77	32.21	34	0
1804_H03	1804	2018-04	121.665	35.9996	4.19	32.24	35	0
1804_H05	1804	2018-04	122.329	36.0003	4.6	32.39	53	5
1804_H07	1804	2018-04	123	35.9986	7.42	32.55	70	60
1804_H09	1804	2018-04	123.992	36.0035	6.97	32.49	76	30
1804_H10	1804	2018-04	123.996	35.0118	7.28	32.53	81	20
1804_H12	1804	2018-04	122.999	34.9999	7.99	33.84	73	50
1804_H14	1804	2018-04	122.338	35.0013	8.04	32.42	61	500
1804_H16	1804	2018-04	121.663	34.999	7.25	32.4	45	485
1804_H19	1804	2018-04	121.401	33.9967	8.94	31.31	17	5
1804_H23	1804	2018-04	122.66	34.0012	8.53	32.96	55	450
1804_H24	1804	2018-04	123.078	33.9976	9.69	33.07	65	125
1804_H26	1804	2018-04	123.996	33.9909	8.79	32.69	80	225
1804_H29	1804	2018-04	123	32.9975	9.46	32.72	31	0
1804_H31	1804	2018-04	122.347	32.9989	9.17	32.45	26	0
1804_H33	1804	2018-04	122.212	32.5006	8.97	32.3	24	0
1804_HS4	1804	2018-04	122.334	35.4974	7.62	32.43	54	170
1807_B01	1807	2018-07	122.954	36.4696	10.72	32.54	44	105
1807_B03	1807	2018-07	122.569	36.8757	8.51	32.4	58	190
1807_B05	1807	2018-07	122.915	36.999	16.35	32	38	35
1807_B07	1807	2018-07	123.427	37.0002	15.86	31.99	28	75
1807_B14	1807	2018-07	123.248	38.1422	16.21	31.97	38	525
1807_B22	1807	2018-07	122.876	38.4999	6.74	32.37	65	150
1807_B23	1807	2018-07	122.739	38.2216	8.96	32.29	57	1690
1807_B25	1807	2018-07	122.475	37.696	15.78	31.82	28	10
1807_B26	1807	2018-07	121.996	37.6997	16.53	31.9	22	0
1807_B27	1807	2018-07	121.996	37.9509	7.53	32.29	44	215
1807_B28	1807	2018-07	121.998	38.1995	6.37	32.36	56	420
1807_B34	1807	2018-07	121.159	37.9124	19.67	32.04	21	340
1807_B36	1807	2018-07	120.711	38.3318	20.13	31.98	28	0
1807_BS3	1807	2018-07	123.375	37.4021	6.37	32.44	72	105
1807_BS5	1807	2018-07	122.832	37.3965	6.65	31.84	72	0
1807_H01	1807	2018-07	121.013	35.9973	13.21	32.14	33	0
1807_H03	1807	2018-07	121.659	36.0012	9.47	32.41	36.5	0
1807_H05	1807	2018-07	122.329	35.9968	9.78	32.43	52.9	0
1807_H07	1807	2018-07	122.997	36.004	7.18	32.58	71	35
1807_H09	1807	2018-07	123.968	35.9965	7.62	32.49	76	30
1807_H10	1807	2018-07	123.968	35.0005	8.25	32.62	82	5
1807_H12	1807	2018-07	123.001	35.0006	8.26	32.86	72	65
1807_H14	1807	2018-07	122.341	35.001	9.26	32.54	61	170
1807_H18	1807	2018-07	121.004	35.0012	12.6	32.22	38	35
1807_H24	1807	2018-07	123.077	33.9985	9.83	33.01	68	15
1807_H28	1807	2018-07	123.502	33.0036	19.52	31.61	37	0
1807_H31	1807	2018-07	122.351	32.9991	23.25	31.79	34	0
1807_H33	1807	2018-07	122.21	32.5008	23.87	31.61	24	0
1807_HS1	1807	2018-07	123.499	35.4995	23.04	32.28	26	0
1807_HS2	1807	2018-07	122.98	35.499	8.22	32.13	75	125
1807_HS4	1807	2018-07	122.333	35.5052	8.41	32.81	70	20
1807_HS6	1807	2018-07	121.67	35.5036	7.85	32.39	54	115
2008_H3	2008	2020-08	124.033	35.5833	10.6	32.45	69	NA
2008_N16	2008	2020-08	122.297	38.399	8.1	32.22	55	NA
2008_N21	2008	2020-08	121.272	38.2738	17.7	31.69	42	NA
2010_H03	2010	2020-10	122.863	35.9746	10.498	32.5601	65	40
2010_H07	2010	2020-10	123.243	34.9932	10.6791	32.885	73	0
2010_H09	2010	2020-10	121.804	34.9879	16.2625	31.8565	49	55
2010_H17	2010	2020-10	123.434	33.948	11.6985	32.9773	63	10
2010_H22	2010	2020-10	122.546	32.9856	22.3962	29.4217	25	0
2010_N02	2010	2020-10	122.88	36.5017	19.7911	31.321	33	0
2010_N06	2010	2020-10	123.866	37.5063	10.9004	32.1666	70	0
2010_N09	2010	2020-10	123.399	38.2912	12.7492	32.0335	62	625
2010_N16	2010	2020-10	122.309	38.4281	10.8491	32.1682	49	985
2010_N21	2010	2020-10	121.272	38.2658	18.4158	31.0956	37	75
2104_H09	2104	2021-04	123.498	33.0266	11.7566	32.9174	30	0
2104_H12	2104	2021-04	123.396	33.9989	10.8386	33.57	65	15
2104_H20	2104	2021-04	121.719	34.9032	8.6732	32.012	45	310
2104_H22	2104	2021-04	123.228	34.9954	10.0472	33.0621	69	5
2104_H27	2104	2021-04	123.127	35.977	9.3955	32.6003	67	50
2104_N03	2104	2021-04	123.041	37.8818	7.5598	32.2022	55	275
2104_N06	2104	2021-04	123.502	38.4498	6.4026	31.9933	59	10
2104_N13	2104	2021-04	123.198	38.7561	4.8466	31.8268	53	135
2104_N15	2104	2021-04	122.797	38.7435	4.9082	31.7926	49	435
2104_N18	2104	2021-04	122.287	38.0488	5.5849	31.7426	45	145
2104_N21	2104	2021-04	121.242	38.0342	7.9288	31.5455	21	5
2110_H02	2110	2021-10	124.087	31.983	23.5909	31.6677	34	0
2110_H12	2110	2021-10	123.366	34.0134	10.9411	32.5742	65	0
2110_H20	2110	2021-10	121.653	34.9909	18.2319	31.0246	42	60
2110_H23	2110	2021-10	123.936	34.9944	10.3869	32.8072	76	5
2110_H25	2110	2021-10	123.983	35.9993	9.8806	32.5777	72	15
2110_H27	2110	2021-10	123.154	35.9532	9.2075	32.3042	68	45
2110_H29	2110	2021-10	122.282	35.9712	19.2155	31.2833	47	5
2110_H35	2110	2021-10	123.998	36.4985	8.9277	32.2451	74	10
2110_N03	2110	2021-10	123.05	37.8867	13.7919	31.6873	57	305
2110_N06	2110	2021-10	123.518	38.4538	16.3039	31.5582	61	0
2110_N09	2110	2021-10	123.948	39.0114	18.3651	31.4712	51	0
2110_N11	2110	2021-10	123.901	39.565	16.7585	29.2798	19	0
2110_N13	2110	2021-10	123.201	38.7487	15.3289	31.5915	52	255
2110_N15	2110	2021-10	122.789	38.7458	13.201	31.6647	52	480
2110_N17	2110	2021-10	122.303	38.444	12.2782	31.6664	50	810
2110_N18	2110	2021-10	122.299	38.0509	15.8859	31.3985	44	140
2110_N21	2110	2021-10	121.236	38.0393	17.7902	30.9219	23	0
2407_H08	2407	2024-07	123	34.0035	11.4403	33.4532	65	35
2407_H11	2407	2024-07	123.923	35.0031	10.8122	33.4323	76	0
2407_H18	2407	2024-07	120.501	34.9973	15.5638	31.0407	28	0
2407_H21	2407	2024-07	122.003	35.9784	8.7045	31.6669	41	0
2407_H23	2407	2024-07	122.992	35.9671	9.7843	32.9819	67	60
2407_H25	2407	2024-07	123.954	35.9994	8.5978	32.5226	73	15
2407_N02	2407	2024-07	123.042	37.8939	7.9607	32.3127	57	270
2407_N04	2407	2024-07	123.34	38.2591	9.6451	32.1273	61	835
2407_N06	2407	2024-07	123.653	38.6503	13.1527	31.849	55	0
2407_N09	2407	2024-07	123.998	39.2062	17.0773	31.8369	37	0
2407_N13	2407	2024-07	122.839	38.3073	7.1846	32.197	51	96.6667
2407_N16	2407	2024-07	122.076	38.4015	6.8518	32.2159	52	160
2407_N17	2407	2024-07	122.304	38.0495	6.438	32.1153	47	186.667
2407_N20	2407	2024-07	121.231	38.0351	15.5613	30.9569	23	0
2407_N22	2407	2024-07	121.319	38.3171	8.3856	31.67	46	435
2507_H21	2507	2025-07	121.999	36.0352	11.43	32.44	42.4	0
2507_H23	2507	2025-07	122.996	36.056	9.59	33.6	73	10
2507_H25	2507	2025-07	123.975	35.9952	10.09	33.39	78.7	35
2507_H11	2507	2025-07	123.973	35.0013	10.49	33.58	81.1	0
2507_H13	2507	2025-07	123.009	35.0011	10.45	33.64	74.4	15
2507_H15	2507	2025-07	122	34.9939	9.85	32.92	52.4	75
2507_H06	2507	2025-07	122.249	33.9992	17.4	32.02	31.2	0
2507_H03	2507	2025-07	122.998	33.0012	21.17	31.47	32.3	0
2507_H08	2507	2025-07	123.005	34.0073	12	33.39	69.5	45
2507_H28	2507	2025-07	122.998	36.5002	9.43	32.54	62.1	85
2507_H27	2507	2025-07	123.501	36.5011	9.8	33.31	76	20
2507_N02	2507	2025-07	123.05	37.8862	7.32	32.2	62	790
2507_N04	2507	2025-07	123.35	38.2563	8.35	32.12	67.04	600
2507_N12	2507	2025-07	123.202	38.7545	9.93	32.15	57.7	185
2507_N13	2507	2025-07	122.834	38.3054	6.52	32.14	54.7	380
2507_N14	2507	2025-07	122.801	38.7489	9.71	32.2	54.6	770
2507_N15	2507	2025-07	122.304	38.7433	8.4	32	53.7	435
2507_N16	2507	2025-07	122.295	38.4046	6.07	32.08	56.4	490
2507_N17	2507	2025-07	122.321	38.0585	7.61	32.02	52.3	70
2507_N22	2507	2025-07	121.324	38.3216	9.4	31.7	52.8	145

## Sheet: Table S2
Table S2: Details of Thyasira tokunagai specimens used in this study, including the type of analysis performed.						Clam samples													Environment samples
Cruise	Station	Station_revised	Latitude (N)	Longitude (E)	Replicates	TEM	FISH	Sanger sequencing （cox1）	16S rRNA gene amplicon(Hifi V1-V9)	16S rRNA gene amplicon(Illumina V3-V4)	Metagenome (Illumina)	Metagenome (Nanopore)	Metatranscriptome(Illumina)	Spatial metabarcode sequencing	Stable isotope (whole tissue)	Stable isotope (gill and visceral mass tissue)	14C-DIC incubation(Live clam)	14C-DIC incubation(Homogenized gill tissue)	16S rRNA gene amplicon(Hifi V1-V9 Sediment)	14C-DIC incubation(Seawater)	Sediment core sample
2008	2008_H3	2008_H3	124.033	35.5833	1					1
	2008_N16	NYS3	122.297	38.399	20			5	5	5	5								3
	2008_N21	NYS1	121.272	38.2738	21			5	5	5	6	1							3
2104	2104_H12	SYS5	123.396	33.9989	6			3			3
	2104_H20	SYS3	121.719	34.9032	11			3		5	3
	2104_H27	SYS1	123.127	35.977	8			3		2	3
	2104_N18	NYS4	122.287	38.0488	11			3		5	3
	2104_N03	NYS6	123.041	37.8818	24	1	1	3	1	5	3		1	6	1
	2104_N13	NYS7	123.198	38.7561	5					5
	2104_N15	2104_N15	122.797	38.7435	5					5
2010	2110_H20	SYS4	121.653	34.9909	1										1
	2110_H27	SYS2	123.154	35.9532	5				2	1			2
	2110_H35	2110_H35	123.998	36.4985	1					1
	2110_N03	NYS6	123.05	37.8867	5					5
	2110_N13	NYS7	123.201	38.7487	14			3	2	4	3		2
	2110_N15	NYS5	122.789	38.7458	19			3	4	8	3		1
	2110_N17	NYS2	122.303	38.444	16				2	10			2		1
	2110_N18	2110_N18	122.299	38.0509	2					2
2407	2407_H23	2407_H23	122.992	35.9671	4					4
	2407_H25	2407_H25	123.954	35.9994	3					3
	2407_H08	2407_H08	123	34.0035	3					2
	2407_N02	2407_N02	123.042	37.8939	17					9						4		4
	2407_N04	2407_N04	123.34	38.2591	15					5						6		4
	2407_N17	2407_N17	122.304	38.0495	10					3						3		4
	2407_N22	2407_N22	121.319	38.3171	8					4								4
2507	2507_H08	2507_H08	123.005	34.0073	7												7			4
	2507_H15	2507_H15	122	34.9939	7												7			4
	2507_H25	2507_H25	123.975	35.9952	7												7			4
	2507_N02	2507_N02	123.05	37.8862	7												7			4
	2507_N04	2507_N04	123.35	38.2563	7												7			4	2
	2507_N12	2507_N12	123.202	38.7545	7												7			4
	2507_N16	2507_N16	122.295	38.4046	7												7			4	3
	2507_N22	2507_N22	121.324	38.3216	7												7			4

## Sheet: Table S3
Table S3: Stable isotope information used in this study from the Yellow Sea.
Classification 1	Classification 2	Classification 3	δ13Ｃ(‰)	δ15Ｎ(‰)	Data source
POM			-24.87	2.08	Liu et al. "Structure of benthic food web and trophic relationship of macrofauna in the Yellow Sea." Periodical of Ocean University of China 50.9 (2020): 20-33.
			-24.92	0.59	Liu et al. "Structure of benthic food web and trophic relationship of macrofauna in the Yellow Sea." Periodical of Ocean University of China 50.9 (2020): 20-33.
			-23.95	2.09	Liu et al. "Structure of benthic food web and trophic relationship of macrofauna in the Yellow Sea." Periodical of Ocean University of China 50.9 (2020): 20-33.
			-25.31	2.24	Liu et al. "Structure of benthic food web and trophic relationship of macrofauna in the Yellow Sea." Periodical of Ocean University of China 50.9 (2020): 20-33.
			-24.44	0.95	Liu et al. "Structure of benthic food web and trophic relationship of macrofauna in the Yellow Sea." Periodical of Ocean University of China 50.9 (2020): 20-33.
			-24.44	1.56	Liu et al. "Structure of benthic food web and trophic relationship of macrofauna in the Yellow Sea." Periodical of Ocean University of China 50.9 (2020): 20-33.
			-22.23	2.49	Liu et al. "Structure of benthic food web and trophic relationship of macrofauna in the Yellow Sea." Periodical of Ocean University of China 50.9 (2020): 20-33.
SOM			-22.83	4.92	Liu et al. "Structure of benthic food web and trophic relationship of macrofauna in the Yellow Sea." Periodical of Ocean University of China 50.9 (2020): 20-33.
			-22.9	5.61	Liu et al. "Structure of benthic food web and trophic relationship of macrofauna in the Yellow Sea." Periodical of Ocean University of China 50.9 (2020): 20-33.
			-22.63	5.92	Liu et al. "Structure of benthic food web and trophic relationship of macrofauna in the Yellow Sea." Periodical of Ocean University of China 50.9 (2020): 20-33.
			-22.47	5.36	Liu et al. "Structure of benthic food web and trophic relationship of macrofauna in the Yellow Sea." Periodical of Ocean University of China 50.9 (2020): 20-33.
			-21.84	5.42	Liu et al. "Structure of benthic food web and trophic relationship of macrofauna in the Yellow Sea." Periodical of Ocean University of China 50.9 (2020): 20-33.
			-22.26	5.86	Liu et al. "Structure of benthic food web and trophic relationship of macrofauna in the Yellow Sea." Periodical of Ocean University of China 50.9 (2020): 20-33.
			-22.32	5.52	Liu et al. "Structure of benthic food web and trophic relationship of macrofauna in the Yellow Sea." Periodical of Ocean University of China 50.9 (2020): 20-33.
			-22.14	5.55	Liu et al. "Structure of benthic food web and trophic relationship of macrofauna in the Yellow Sea." Periodical of Ocean University of China 50.9 (2020): 20-33.
Phytoplankton			-24.35	6.28	Liu et al. "Structure of benthic food web and trophic relationship of macrofauna in the Yellow Sea." Periodical of Ocean University of China 50.9 (2020): 20-33.
			-23.54	6.45	Liu et al. "Structure of benthic food web and trophic relationship of macrofauna in the Yellow Sea." Periodical of Ocean University of China 50.9 (2020): 20-33.
			-24.62	6.99	Liu et al. "Structure of benthic food web and trophic relationship of macrofauna in the Yellow Sea." Periodical of Ocean University of China 50.9 (2020): 20-33.
			-23.03	6.94	Liu et al. "Structure of benthic food web and trophic relationship of macrofauna in the Yellow Sea." Periodical of Ocean University of China 50.9 (2020): 20-33.
			-24.07	5.03	Liu et al. "Structure of benthic food web and trophic relationship of macrofauna in the Yellow Sea." Periodical of Ocean University of China 50.9 (2020): 20-33.
			-24.98	6.22	Liu et al. "Structure of benthic food web and trophic relationship of macrofauna in the Yellow Sea." Periodical of Ocean University of China 50.9 (2020): 20-33.
			-21.57	7.2	Liu et al. "Structure of benthic food web and trophic relationship of macrofauna in the Yellow Sea." Periodical of Ocean University of China 50.9 (2020): 20-33.
			-22.69	4.46	Liu et al. "Structure of benthic food web and trophic relationship of macrofauna in the Yellow Sea." Periodical of Ocean University of China 50.9 (2020): 20-33.
Zooplankton			-22.58	8.2	Liu et al. "Structure of benthic food web and trophic relationship of macrofauna in the Yellow Sea." Periodical of Ocean University of China 50.9 (2020): 20-33.
			-23.54	7	Liu et al. "Structure of benthic food web and trophic relationship of macrofauna in the Yellow Sea." Periodical of Ocean University of China 50.9 (2020): 20-33.
			-22.19	8.86	Liu et al. "Structure of benthic food web and trophic relationship of macrofauna in the Yellow Sea." Periodical of Ocean University of China 50.9 (2020): 20-33.
			-21.1	9.9	Liu et al. "Structure of benthic food web and trophic relationship of macrofauna in the Yellow Sea." Periodical of Ocean University of China 50.9 (2020): 20-33.
			-21.89	6.2	Liu et al. "Structure of benthic food web and trophic relationship of macrofauna in the Yellow Sea." Periodical of Ocean University of China 50.9 (2020): 20-33.
			-23.39	8.77	Liu et al. "Structure of benthic food web and trophic relationship of macrofauna in the Yellow Sea." Periodical of Ocean University of China 50.9 (2020): 20-33.
			-22.61	8.34	Liu et al. "Structure of benthic food web and trophic relationship of macrofauna in the Yellow Sea." Periodical of Ocean University of China 50.9 (2020): 20-33.
			-23.27	7.57	Liu et al. "Structure of benthic food web and trophic relationship of macrofauna in the Yellow Sea." Periodical of Ocean University of China 50.9 (2020): 20-33.
			-21.73	7.96	Liu et al. "Structure of benthic food web and trophic relationship of macrofauna in the Yellow Sea." Periodical of Ocean University of China 50.9 (2020): 20-33.
			-23.55	7.86	Liu et al. "Structure of benthic food web and trophic relationship of macrofauna in the Yellow Sea." Periodical of Ocean University of China 50.9 (2020): 20-33.
			-21.74	8.57	Liu et al. "Structure of benthic food web and trophic relationship of macrofauna in the Yellow Sea." Periodical of Ocean University of China 50.9 (2020): 20-33.
			-21.01	8.72	Liu et al. "Structure of benthic food web and trophic relationship of macrofauna in the Yellow Sea." Periodical of Ocean University of China 50.9 (2020): 20-33.
Macrobenthos	Annelida	Sternaspis scutata	-17.87	8.15	Liu et al. "Structure of benthic food web and trophic relationship of macrofauna in the Yellow Sea." Periodical of Ocean University of China 50.9 (2020): 20-33.
		Travisia japonica	-14.96	11.57	Liu et al. "Structure of benthic food web and trophic relationship of macrofauna in the Yellow Sea." Periodical of Ocean University of China 50.9 (2020): 20-33.
		Ehlersileanira incisahwanghaiensis	-18.52	12.05	Liu et al. "Structure of benthic food web and trophic relationship of macrofauna in the Yellow Sea." Periodical of Ocean University of China 50.9 (2020): 20-33.
	Cnidaria	Metridium senile	-19.86	12.98	Liu et al. "Structure of benthic food web and trophic relationship of macrofauna in the Yellow Sea." Periodical of Ocean University of China 50.9 (2020): 20-33.
		Urticina grebelnyi	-20.43	11.39	Liu et al. "Structure of benthic food web and trophic relationship of macrofauna in the Yellow Sea." Periodical of Ocean University of China 50.9 (2020): 20-33.
		Cavernularia obesa	-15.71	9.09	Liu et al. "Structure of benthic food web and trophic relationship of macrofauna in the Yellow Sea." Periodical of Ocean University of China 50.9 (2020): 20-33.
	Echinodermata	Ophiura sarsiivadicola	-10.78	8.2	Liu et al. "Structure of benthic food web and trophic relationship of macrofauna in the Yellow Sea." Periodical of Ocean University of China 50.9 (2020): 20-33.
		Acaudina molpadioides	-19	11.08	Liu et al. "Structure of benthic food web and trophic relationship of macrofauna in the Yellow Sea." Periodical of Ocean University of China 50.9 (2020): 20-33.
	Mollusca	Japelion latus	-18.69	11.87	Liu et al. "Structure of benthic food web and trophic relationship of macrofauna in the Yellow Sea." Periodical of Ocean University of China 50.9 (2020): 20-33.
		Philine kinglipivi	-17.12	9.69	Liu et al. "Structure of benthic food web and trophic relationship of macrofauna in the Yellow Sea." Periodical of Ocean University of China 50.9 (2020): 20-33.
		Glossaulax reniana	-17.99	9.71	Liu et al. "Structure of benthic food web and trophic relationship of macrofauna in the Yellow Sea." Periodical of Ocean University of China 50.9 (2020): 20-33.
		Loliolus beka	-15.51	12.34	Liu et al. "Structure of benthic food web and trophic relationship of macrofauna in the Yellow Sea." Periodical of Ocean University of China 50.9 (2020): 20-33.
		Acila mirabilis	-19.38	9.51	Liu et al. "Structure of benthic food web and trophic relationship of macrofauna in the Yellow Sea." Periodical of Ocean University of China 50.9 (2020): 20-33.
		Portlandia japonica	-19.79	9.21	Liu et al. "Structure of benthic food web and trophic relationship of macrofauna in the Yellow Sea." Periodical of Ocean University of China 50.9 (2020): 20-33.
		Yoldia notabilis	-17.45	8.56	Liu et al. "Structure of benthic food web and trophic relationship of macrofauna in the Yellow Sea." Periodical of Ocean University of China 50.9 (2020): 20-33.
Thyasira tokunagai	Thyasira tokunagai(whole tissue)	Thyasira tokunagai(whole tissue) ind1	-20.53	-0.05	This study
	Thyasira tokunagai(whole tissue)	Thyasira tokunagai(whole tissue) ind2	-19.98	-0.99	This study
	Thyasira tokunagai(whole tissue)	Thyasira tokunagai(whole tissue) ind3	-21.04	-0.55	This study
	Thyasira tokunagai(gill)	Thyasira tokunagai(gill)ind1	-20.6893	-4.28864	This study
	Thyasira tokunagai(visceral mass)	Thyasira tokunagai(visceral mass)ind1	-21.7569	0.502784	This study
	Thyasira tokunagai(gill)	Thyasira tokunagai(gill)ind2	-20.8826	-3.61301	This study
	Thyasira tokunagai(visceral mass)	Thyasira tokunagai(visceral mass)ind2	-21.3849	0.621519	This study
	Thyasira tokunagai(gill)	Thyasira tokunagai(gill)ind3	-21.5635	-3.79584	This study
	Thyasira tokunagai(visceral mass)	Thyasira tokunagai(visceral mass)ind3	-22.4525	1.0891	This study
	Thyasira tokunagai(gill)	Thyasira tokunagai(gill)ind4	-20.6273	-5.33519	This study
	Thyasira tokunagai(visceral mass)	Thyasira tokunagai(visceral mass)ind4	-21.1233	-1.00504	This study
	Thyasira tokunagai(gill)	Thyasira tokunagai(gill)ind5	-19.4399	-5.26899	This study
	Thyasira tokunagai(visceral mass)	Thyasira tokunagai(visceral mass)ind5	-19.503	-3.85468	This study
	Thyasira tokunagai(gill)	Thyasira tokunagai(gill)ind6	-19.896	-4.42944	This study
	Thyasira tokunagai(visceral mass)	Thyasira tokunagai(visceral mass)ind6	-20.7292	-1.10486	This study
	Thyasira tokunagai(gill)	Thyasira tokunagai(gill)ind7	-20.2196	-3.49217	This study
	Thyasira tokunagai(visceral mass)	Thyasira tokunagai(visceral mass)ind7	-21.802	1.34023	This study
	Thyasira tokunagai(gill)	Thyasira tokunagai(gill)ind8	-19.5944	-4.6564	This study
	Thyasira tokunagai(visceral mass)	Thyasira tokunagai(visceral mass)ind8	-20.0693	-0.64989	This study
	Thyasira tokunagai(gill)	Thyasira tokunagai(gill)ind9	-20.3825	-5.15131	This study
	Thyasira tokunagai(visceral mass)	Thyasira tokunagai(visceral mass)ind9	-20.2616	-2.49921	This study
	Thyasira tokunagai(gill)	Thyasira tokunagai(gill)ind10	-20.2574	-2.19765	This study
	Thyasira tokunagai(visceral mass)	Thyasira tokunagai(visceral mass)ind10	-21.2599	-0.596301	This study
	Thyasira tokunagai(gill)	Thyasira tokunagai(gill)ind11	-20.2774	-2.3458	This study
	Thyasira tokunagai(visceral mass)	Thyasira tokunagai(visceral mass)ind11	-22.111	1.63129	This study
	Thyasira tokunagai(gill)	Thyasira tokunagai(gill)ind12	-21.1895	-3.63192	This study
	Thyasira tokunagai(visceral mass)	Thyasira tokunagai(visceral mass)ind12	-22.2581	-0.232741	This study
	Thyasira tokunagai(gill)	Thyasira tokunagai(gill)ind13	-19.9811	-2.57382	This study
	Thyasira tokunagai(visceral mass)	Thyasira tokunagai(visceral mass)ind13	-21.0844	1.97068	This study
Note: POM refers to particulate organic matter; SOM refers to sediment organic matter.

## Sheet: Table S4
Table S4: Statistics for Thyasira tokunagai symbiont genome assembly and binning using combined long-read and short-read sequencing data.
Sample name	Genome Size (MB)	Number of contigs	Completeness (%)	Contamination (%)	GC content (%)	Number of ORFs	Genome coverage (X)	Dominant phylotype
SYS5_1	4.5M	1	99.23	0.38	52.19	4249	2669	G type
SYS5_2	4.5M	1	99.55	0.39	52.19	4295	573	G type
SYS5_3	4.5M	1	99.55	0.39	52.19	4301	603	A type
SYS3_1	4.5M	1	99.59	0.37	52.19	4303	932	A type
SYS3_2	4.5M	1	99.55	0.39	52.19	4354	711	A type
SYS3_3	4.5M	1	99.55	0.39	52.19	4264	1406	A type
SYS1_1	4.5M	1	99.69	0.39	52.19	4262	379	G type
SYS1_2	4.5M	1	99.55	0.39	52.19	4269	625	A type
SYS1_3	4.5M	1	99.69	0.39	52.19	4265	981	G type
NYS6_1	4.5M	1	99.73	0.34	52.19	4288	1164	G type
NYS6_2	4.5M	1	99.73	0.34	52.2	4293	942	G type
NYS6_3	4.5M	1	99.55	0.39	52.19	4275	726	G type
NYS7_1	4.5M	1	99.23	0.38	52.19	4256	1018	A type
NYS7_2	4.5M	1	99.26	0.34	52.19	4262	1042	A type
NYS7_3	4.5M	1	99.23	0.38	52.19	4312	1520	G type
NYS5_1	4.5M	1	99.23	0.38	52.19	4238	3727	A type
NYS5_2	4.5M	1	99.23	0.38	52.19	4245	1524	A type
NYS5_3	4.5M	1	99.69	0.39	52.2	4254	3422	A type
NYS4_1	4.5M	1	99.69	0.39	52.19	4270	754	G type
NYS4_2	4.5M	1	99.55	0.39	52.19	4275	1094	G type
NYS4_3	4.5M	1	99.55	0.39	52.19	4296	833	G type
NYS3_2	4.5M	1	99.55	0.39	52.19	4269	360	G type
NYS3_3	4.5M	1	99.73	0.34	52.19	4270	786	A type
NYS3_4	4.5M	1	99.55	0.39	52.18	4259	963	G type
NYS3_5	4.5M	1	99.55	0.39	52.19	4272	758	A type
NYS1_1	4.5M	1	99.23	0.38	52.19	4317	314	G type
NYS1_2	4.5M	1	99.23	0.38	52.2	4242	1135	G type
NYS1_3	4.5M	1	99.23	0.38	52.19	4242	1243	G type
NYS1_4	4.5M	1	99.23	0.38	52.19	4239	1580	G type
NYS1_5	4.5M	1	99.23	0.38	52.19	4242	302	G type

## Sheet: Table S5
Table S5: Statistics for average nucleotide identity (ANI) matrix of thirty symbiont genomes.
Phylotype		A type												G type
	ANI	SYS5_3	SYS3_1	SYS3_2	SYS3_3	SYS1_2	NYS7_1	NYS7_2	NYS5_1	NYS5_2	NYS5_3	NYS3_3	NYS3_5	NYS4_1	SYS5_1	SYS5_2	SYS1_1	SYS1_3	NYS7_3	NYS3_2	NYS3_4	NYS4_2	NYS4_3	NYS1_1	NYS1_2	NYS1_3	NYS1_4	NYS1_5	NYS6_1	NYS6_2	NYS6_3
A type	SYS5_3
	SYS3_1	99.5919
	SYS3_2	99.5913	99.6377
	SYS3_3	99.6427	99.7256	99.7368
	SYS1_2	99.5705	99.5632	99.5637	99.6306
	NYS7_1	99.5426	99.5423	99.5206	99.6363	99.6881
	NYS7_2	99.5606	99.5471	99.5744	99.6755	99.6689	99.8109
	NYS5_1	99.6512	99.5619	99.5929	99.6712	99.6162	99.654	99.6785
	NYS5_2	99.578	99.5503	99.5529	99.6557	99.6821	99.8588	99.8426	99.6724
	NYS5_3	99.7003	99.6027	99.5831	99.6608	99.7384	99.7365	99.6967	99.6553	99.7325
	NYS3_3	99.3477	99.2958	99.2952	99.3452	99.541	99.3874	99.3434	99.3541	99.3747	99.478
	NYS3_5	99.5497	99.5471	99.5427	99.6273	99.5777	99.54	99.5646	99.6142	99.5509	99.5466	99.3541
G type	NYS4_1	99.1949	99.1948	99.1882	99.2131	99.447	99.2661	99.2466	99.2317	99.2532	99.3998	99.6008	99.2252
	SYS5_1	98.9652	98.9311	98.9305	98.974	99.2073	99.069	99.0306	98.9709	99.0368	99.1698	99.383	98.9927	99.654
	SYS5_2	98.9374	98.9315	98.908	98.9506	99.1427	99.0095	98.9842	98.9174	98.9861	99.1159	99.3408	98.9757	99.6123	99.7762
	SYS1_1	99.0566	99.0277	99.0266	99.0627	99.2949	99.1457	99.1284	99.049	99.1379	99.2479	99.4667	99.0857	99.7462	99.7712	99.7649
	SYS1_3	99.2526	99.2588	99.2486	99.279	99.5144	99.4223	99.3877	99.2925	99.4018	99.4437	99.562	99.2924	99.7388	99.5513	99.4729	99.6451
	NYS7_3	98.9323	98.9037	98.9354	98.9719	99.1566	99.0246	99.0114	98.9274	98.9945	99.123	99.345	98.9623	99.6213	99.8203	99.863	99.7789	99.4993
	NYS3_2	98.9693	98.9316	98.932	98.9742	99.1796	99.0482	99.0247	98.95	99.0298	99.1694	99.3836	99.0097	99.6666	99.8324	99.8888	99.8178	99.5265	99.9011
	NYS3_4	98.9309	98.9302	98.9191	98.9612	99.1487	99.0162	98.998	98.9204	98.9971	99.1264	99.3671	98.977	99.6213	99.8064	99.8867	99.7802	99.4825	99.903	99.9187
	NYS4_2	99.0802	99.0696	99.0686	99.0995	99.3223	99.2025	99.1799	99.09	99.1835	99.2926	99.4999	99.1281	99.7941	99.7294	99.7462	99.8221	99.6763	99.7638	99.8152	99.7706
	NYS4_3	99.0272	99.0194	99.0147	99.0507	99.2666	99.1197	99.0921	99.0302	99.1021	99.2215	99.4541	99.0609	99.7459	99.7887	99.8078	99.8175	99.6015	99.822	99.8428	99.8172	99.8092
	NYS1_1	98.9191	98.9026	98.9218	98.9561	99.1563	99.0327	99.011	98.941	98.9975	99.1338	99.3357	98.9577	99.6211	99.8619	99.78	99.7391	99.5015	99.838	99.8133	99.8063	99.7014	99.7626
	NYS1_2	98.9563	98.9148	98.9197	98.9594	99.1669	99.0307	99.0095	98.9445	99.0162	99.1478	99.378	98.986	99.6441	99.8348	99.8868	99.8043	99.5072	99.9124	99.9435	99.9166	99.7886	99.8293	99.815
	NYS1_3	98.9505	98.9369	98.9699	98.9993	99.1996	99.0596	99.0459	98.96	99.0286	99.1712	99.3767	98.9816	99.6742	99.8644	99.7754	99.7795	99.5433	99.8394	99.8238	99.8128	99.7428	99.7836	99.883	99.82
	NYS1_4	98.9994	98.9761	99.0076	99.0319	99.2324	99.0898	99.0786	98.9973	99.06	99.2125	99.4091	99.0209	99.7102	99.8467	99.8035	99.8046	99.5747	99.8402	99.8356	99.8208	99.7723	99.8148	99.8553	99.8281	99.9234
	NYS1_5	98.9859	98.9556	98.9695	98.9938	99.229	99.0862	99.0601	98.9921	99.058	99.1956	99.4129	99.0101	99.6995	99.884	99.8399	99.8206	99.5635	99.8709	99.8886	99.8609	99.7899	99.8362	99.8537	99.8901	99.8852	99.9083
	NYS6_1	99.1287	99.1103	99.111	99.1349	99.3628	99.1945	99.1659	99.1299	99.1817	99.3328	99.5684	99.1426	99.8285	99.6996	99.6962	99.7823	99.6632	99.7001	99.7474	99.7214	99.8316	99.7832	99.676	99.7326	99.7104	99.7418	99.7526
	NYS6_2	99.2229	99.2147	99.2088	99.2352	99.457	99.2882	99.2674	99.2321	99.2767	99.4199	99.594	99.2329	99.8631	99.6147	99.5479	99.6897	99.778	99.5554	99.6082	99.5575	99.7341	99.6723	99.5799	99.5786	99.6193	99.6514	99.6333	99.7809
	NYS6_3	98.9812	98.9432	98.9419	98.9797	99.2129	99.0668	99.0379	98.9733	99.0434	99.1873	99.3914	98.9938	99.6939	99.9065	99.8098	99.8071	99.5542	99.8488	99.8663	99.8418	99.7716	99.8192	99.8833	99.8702	99.9098	99.8881	99.9094	99.7463	99.6402

## Sheet: Table S6
Table S6: Difference of functional coding genes between two symbiont phylotypes.
Group	Orthogroup	gene	gene length	Start	Stop	max_annot_lvl	Description	KEGG_ko	EC	KEGG_Pathway	GOs	COG_category	PFAMs
phylotype A specific genes	OG0004005	NGGGPA_09430	177	1997597	1997773	204441|Rhodospirillales	3-hydroxyacyl-CoA dehydrogenase, NAD binding domain	ko:K07516	1.1.1.35	ko00071,ko00362,ko00650,ko01100,ko01120,ko01200,ko01212,map00071,map00362,map00650,map01100,map01120,map01200,map01212	-	I	3HCDH,3HCDH_N,ECH_1
	OG0004025	NGGGPA_14620	402	3093967	3094368	1236|Gammaproteobacteria	Mediates coordination of peptidoglycan synthesis and outer membrane constriction during cell division	-	-	-	-	S	-
	OG0004004	NGGGPA_09030	390	1911830	1912219	135613|Chromatiales	-	-	-	-	-	-	-
	OG0003984	NGGGPA_00565	114	115449	115562	-	-	-	-	-	-	-	-
	OG0003990	NGGGPA_03010	144	612791	612934	-	-	-	-	-	-	-	-
	OG0003991	NGGGPA_03065	144	624483	624626	-	-	-	-	-	-	-	-
	OG0003992	NGGGPA_03430	135	698834	698968	-	-	-	-	-	-	-	-
	OG0003993	NGGGPA_03800	114	783058	783171	-	-	-	-	-	-	-	-
	OG0003995	NGGGPA_04335	243	894227	894469	-	-	-	-	-	-	-	-
	OG0003998	NGGGPA_05870	153	1248561	1248713	-	-	-	-	-	-	-	-
	OG0004008	NGGGPA_09835	108	2076108	2076215	-	-	-	-	-	-	-	-
	OG0004009	NGGGPA_10400	195	2191251	2191445	-	-	-	-	-	-	-	-
	OG0004010	NGGGPA_11050	258	2336082	2336339	-	-	-	-	-	-	-	-
	OG0004011	NGGGPA_11325	123	2417663	2417785	-	-	-	-	-	-	-	-
	OG0004013	NGGGPA_12550	255	2697419	2697673	-	-	-	-	-	-	-	-
	OG0004016	NGGGPA_13125	150	2812110	2812259	-	-	-	-	-	-	-	-
	OG0004026	NGGGPA_14730	162	3113351	3113512	-	-	-	-	-	-	-	-
	OG0004029	NGGGPA_16295	153	3458498	3458650	-	-	-	-	-	-	-	-
	OG0004030	NGGGPA_16315	114	3460803	3460916	-	-	-	-	-	-	-	-
	OG0004031	NGGGPA_16585	168	3517603	3517770	-	-	-	-	-	-	-	-
	OG0004032	NGGGPA_17180	231	3656368	3656598	-	-	-	-	-	-	-	-
	OG0004036	NGGGPA_17880	234	3809318	3809551	-	-	-	-	-	-	-	-
	OG0004039	NGGGPA_18545	150	3956903	3957052	-	-	-	-	-	-	-	-
	OG0004043	NGGGPA_19700	123	4173205	4173327	-	-	-	-	-	-	-	-
	OG0004045	NGGGPA_20445	96	4321402	4321497	-	-	-	-	-	-	-	-
phylotype G specific genes	OG0004083	OGLDJL_07400	144	1547434	1547577	225057|Acidithiobacillales	Protein of unknown function DUF45	ko:K07043	-	-	-	S	DUF45
	OG0004136	OGLDJL_13600	450	2852272	2852721	28221|Deltaproteobacteria	PFAM transposase IS204 IS1001 IS1096 IS1165 family protein	ko:K07485	-	-	-	L	DDE_Tnp_ISL3,HTH_Tnp_ISL3,zf-ISL3
	OG0004154	OGLDJL_18840	150	3969205	3969354	1236|Gammaproteobacteria	Poly-beta-hydroxybutyrate polymerase (PhaC) N-terminus	ko:K03821	-	ko00650,map00650	GO:0005575,GO:0005622,GO:0005623,GO:0005737,GO:0008150,GO:0008152,GO:0009058,GO:0016234,GO:0042618,GO:0042619,GO:0043226,GO:0043227,GO:0043229,GO:0043231,GO:0044424,GO:0044444,GO:0044464,GO:0070088,GO:0071704,GO:1901440,GO:1901441,GO:1901576	I	Abhydrolase_1
	OG0004161	OGLDJL_20835	198	4353858	4354055	135618|Methylococcales	Protein of unknown function (DUF1415)	ko:K09941	-	-	-	S	DUF1415
	OG0004164	OGLDJL_21665	159	4541034	4541192	135613|Chromatiales	Redox regulated molecular chaperone. Protects both thermally unfolding and oxidatively damaged proteins from irreversible aggregation. Plays an important role in the bacterial defense system toward oxidative stress	ko:K04083	-	-	-	O	HSP33
	OG0004125	OGLDJL_12445	477	2631283	2631759	186801|Clostridia	toxin-antitoxin system, toxin component, PIN family	-	-	-	-	S	DUF3368
	OG0004150	OGLDJL_18040	201	3793431	3793631	1090|Chlorobi	PFAM Formylglycine-generating sulfatase enzyme	-	-	-	-	S	-
	OG0004051	OGLDJL_00390	291	70754	71044	206389|Rhodocyclales	-	-	-	-	-	-	-
	OG0004056	OGLDJL_00880	288	185994	186281	-	-	-	-	-	-	-	-
	OG0004068	OGLDJL_01340	156	260555	260710	-	-	-	-	-	-	-	-
	OG0004069	OGLDJL_01400	150	279667	279816	-	-	-	-	-	-	-	-
	OG0004071	OGLDJL_01985	297	392977	393273	-	-	-	-	-	-	-	-
	OG0004073	OGLDJL_03055	144	609198	609341	-	-	-	-	-	-	-	-
	OG0004074	OGLDJL_03315	147	665569	665715	-	-	-	-	-	-	-	-
	OG0004077	OGLDJL_05480	141	1148205	1148345	-	-	-	-	-	-	-	-
	OG0004089	OGLDJL_09910	120	2082670	2082789	-	-	-	-	-	-	-	-
	OG0004116	OGLDJL_11225	321	2336402	2336722	-	-	-	-	-	-	-	-
	OG0004117	OGLDJL_11340	246	2363664	2363909	-	-	-	-	-	-	-	-
	OG0004119	OGLDJL_11585	243	2445108	2445350	-	-	-	-	-	-	-	-
	OG0004121	OGLDJL_11685	126	2459204	2459329	-	-	-	-	-	-	-	-
	OG0004122	OGLDJL_11720	192	2463524	2463715	-	-	-	-	-	-	-	-
	OG0004123	OGLDJL_11735	174	2466013	2466186	-	-	-	-	-	-	-	-
	OG0004128	OGLDJL_12945	390	2726227	2726616	-	-	-	-	-	-	-	-
	OG0004129	OGLDJL_12990	162	2736092	2736253	-	-	-	-	-	-	-	-
	OG0004133	OGLDJL_13485	351	2831805	2832155	-	-	-	-	-	-	-	-
	OG0004134	OGLDJL_13520	183	2836755	2836937	-	-	-	-	-	-	-	-
	OG0004135	OGLDJL_13530	114	2839040	2839153	-	-	-	-	-	-	-	-
	OG0004143	OGLDJL_15730	285	3269801	3270085	-	-	-	-	-	-	-	-
	OG0004144	OGLDJL_15950	276	3322283	3322558	-	-	-	-	-	-	-	-
	OG0004149	OGLDJL_16780	132	3506146	3506277	-	-	-	-	-	-	-	-
	OG0004152	OGLDJL_18465	144	3887550	3887693	-	-	-	-	-	-	-	-
	OG0004159	OGLDJL_20590	234	4302627	4302860	-	-	-	-	-	-	-	-
	OG0004162	OGLDJL_21260	441	4455571	4456011	-	-	-	-	-	-	-	-
	OG0004163	OGLDJL_21265	153	4456068	4456220	-	-	-	-	-	-	-	-

## Sheet: Table S7
Table S7: All concatenated genes and nucleotide positions used for building the symbiont phylogenetic tree.
AUTO, OG0000540 = 1-177
AUTO, OG0000446 = 178-309
AUTO, OG0000551 = 310-433
AUTO, OG0000554 = 434-591
AUTO, OG0000532 = 592-766
AUTO, OG0000566 = 767-1011
AUTO, OG0000028 = 1012-1202
AUTO, OG0000509 = 1203-1462
AUTO, OG0000535 = 1463-1743
AUTO, OG0000570 = 1744-1935
AUTO, OG0000612 = 1936-2494
AUTO, OG0000131 = 2495-2936
AUTO, OG0000555 = 2937-4003
AUTO, OG0000443 = 4004-4263
AUTO, OG0000543 = 4264-4601
AUTO, OG0000527 = 4602-5380
AUTO, OG0000562 = 5381-5483
AUTO, OG0000567 = 5484-5625
AUTO, OG0000539 = 5626-6704
AUTO, OG0000548 = 6705-6822
AUTO, OG0000377 = 6823-7039
AUTO, OG0000565 = 7040-7168
AUTO, OG0000435 = 7169-7272
AUTO, OG0000587 = 7273-7375
AUTO, OG0000538 = 7376-7578
AUTO, OG0000556 = 7579-7769
AUTO, OG0000586 = 7770-7870
AUTO, OG0000557 = 7871-8239
AUTO, OG0000559 = 8240-9087
AUTO, OG0000545 = 9088-9241
AUTO, OG0000575 = 9242-9467
AUTO, OG0000620 = 9468-9674
AUTO, OG0000628 = 9675-9786
AUTO, OG0000128 = 9787-10234
AUTO, OG0000029 = 10235-10532
AUTO, OG0000573 = 10533-10774
AUTO, OG0000549 = 10775-11408
AUTO, OG0000544 = 11409-11598
AUTO, OG0000568 = 11599-12021
AUTO, OG0000579 = 12022-12631
AUTO, OG0000571 = 12632-12799
AUTO, OG0000578 = 12800-13251
AUTO, OG0000768 = 13252-13546
AUTO, OG0000576 = 13547-13688
AUTO, OG0000585 = 13689-13819
AUTO, OG0000648 = 13820-13937
AUTO, OG0000693 = 13938-14165
AUTO, OG0000525 = 14166-15245
AUTO, OG0000591 = 15246-15381
AUTO, OG0000605 = 15382-15693
AUTO, OG0000596 = 15694-15902
AUTO, OG0000429 = 15903-16175
AUTO, OG0000373 = 16176-16401
AUTO, OG0000531 = 16402-16771
AUTO, OG0000600 = 16772-16946
AUTO, OG0000603 = 16947-17133
AUTO, OG0000595 = 17134-17331
AUTO, OG0000379 = 17332-17562
AUTO, OG0000593 = 17563-17671
AUTO, OG0000752 = 17672-17850
AUTO, OG0000843 = 17851-17955
AUTO, OG0000732 = 17956-18186
AUTO, OG0000750 = 18187-18360
AUTO, OG0000757 = 18361-18612
AUTO, OG0000826 = 18613-19100
AUTO, OG0000774 = 19101-19441
AUTO, OG0000630 = 19442-19941
AUTO, OG0000616 = 19942-20601
AUTO, OG0000617 = 20602-20767
AUTO, OG0000655 = 20768-20974
AUTO, OG0000601 = 20975-21377
AUTO, OG0000615 = 21378-21764
AUTO, OG0000652 = 21765-21960
AUTO, OG0000624 = 21961-22390
AUTO, OG0000629 = 22391-22573
AUTO, OG0000635 = 22574-22774
AUTO, OG0000745 = 22775-22891
AUTO, OG0000644 = 22892-23312
AUTO, OG0000621 = 23313-23805
AUTO, OG0000197 = 23806-24296
AUTO, OG0000722 = 24297-24718
AUTO, OG0000821 = 24719-24830
AUTO, OG0000634 = 24831-25138
AUTO, OG0000607 = 25139-25390
AUTO, OG0000642 = 25391-25725
AUTO, OG0000641 = 25726-25887
AUTO, OG0000637 = 25888-26292
AUTO, OG0000462 = 26293-26924
AUTO, OG0000638 = 26925-27237
AUTO, OG0000650 = 27238-27424
AUTO, OG0000742 = 27425-27554
AUTO, OG0000649 = 27555-28017
AUTO, OG0000610 = 28018-28366
AUTO, OG0000643 = 28367-29046
AUTO, OG0000805 = 29047-29519
AUTO, OG0000614 = 29520-29903
AUTO, OG0000645 = 29904-30060
AUTO, OG0000653 = 30061-30287
AUTO, OG0000656 = 30288-30576
AUTO, OG0000714 = 30577-30725
AUTO, OG0000672 = 30726-30921
AUTO, OG0000657 = 30922-31241
AUTO, OG0000560 = 31242-31550
AUTO, OG0000699 = 31551-31707
AUTO, OG0000674 = 31708-32053
AUTO, OG0000654 = 32054-32310
AUTO, OG0000670 = 32311-32484
AUTO, OG0000478 = 32485-32685
AUTO, OG0000769 = 32686-33292
AUTO, OG0000668 = 33293-33689
AUTO, OG0000663 = 33690-34112
AUTO, OG0000471 = 34113-34411
AUTO, OG0000661 = 34412-34692
AUTO, OG0000673 = 34693-34831
AUTO, OG0000707 = 34832-35049
AUTO, OG0000376 = 35050-35232
AUTO, OG0000170 = 35233-35974
AUTO, OG0000627 = 35975-36302
AUTO, OG0000142 = 36303-36855
AUTO, OG0000057 = 36856-37243
AUTO, OG0000453 = 37244-38001
AUTO, OG0000432 = 38002-38372
AUTO, OG0000419 = 38373-38660
AUTO, OG0000406 = 38661-38874
AUTO, OG0000502 = 38875-39156
AUTO, OG0000298 = 39157-39795
AUTO, OG0000483 = 39796-40376
AUTO, OG0000884 = 40377-40801
AUTO, OG0000440 = 40802-41057
AUTO, OG0000265 = 41058-41189
AUTO, OG0000410 = 41190-41447
AUTO, OG0000411 = 41448-41561
AUTO, OG0000413 = 41562-41792
AUTO, OG0000412 = 41793-41966
AUTO, OG0000470 = 41967-42241
AUTO, OG0000474 = 42242-42762
AUTO, OG0000330 = 42763-44215
AUTO, OG0000416 = 44216-44445
AUTO, OG0000547 = 44446-44712
AUTO, OG0000450 = 44713-45090
AUTO, OG0000572 = 45091-45277
AUTO, OG0000434 = 45278-45558
AUTO, OG0000420 = 45559-45696
AUTO, OG0000447 = 45697-45911
AUTO, OG0000428 = 45912-46334
AUTO, OG0000526 = 46335-46738
AUTO, OG0000242 = 46739-47309
AUTO, OG0000522 = 47310-47417
AUTO, OG0000368 = 47418-47838
AUTO, OG0000504 = 47839-48431
AUTO, OG0000426 = 48432-48858
AUTO, OG0000517 = 48859-49467
AUTO, OG0000451 = 49468-49912
AUTO, OG0000198 = 49913-50375
AUTO, OG0000304 = 50376-50616
AUTO, OG0000495 = 50617-50764
AUTO, OG0000452 = 50765-51055
AUTO, OG0000425 = 51056-51172
AUTO, OG0000241 = 51173-51517
AUTO, OG0000466 = 51518-52388
AUTO, OG0000233 = 52389-52504
AUTO, OG0000481 = 52505-52642
AUTO, OG0000467 = 52643-52826
AUTO, OG0000367 = 52827-53016
AUTO, OG0000480 = 53017-53222
AUTO, OG0000418 = 53223-53413
AUTO, OG0000975 = 53414-53727
AUTO, OG0000497 = 53728-53834
AUTO, OG0000520 = 53835-53963
AUTO, OG0000521 = 53964-54381
AUTO, OG0000439 = 54382-55139
AUTO, OG0000518 = 55140-55393
AUTO, OG0000037 = 55394-55940
AUTO, OG0000316 = 55941-56191
AUTO, OG0000552 = 56192-56321
AUTO, OG0000051 = 56322-56627
AUTO, OG0000009 = 56628-56891
AUTO, OG0000515 = 56892-57568
AUTO, OG0000366 = 57569-57964
AUTO, OG0000524 = 57965-58393
AUTO, OG0000508 = 58394-59775
AUTO, OG0000058 = 59776-59994
AUTO, OG0000398 = 59995-60418
AUTO, OG0000021 = 60419-60764
AUTO, OG0000378 = 60765-61012
AUTO, OG0000405 = 61013-61343
AUTO, OG0000472 = 61344-61455
AUTO, OG0000088 = 61456-62045
AUTO, OG0000505 = 62046-62243
AUTO, OG0000490 = 62244-62478
AUTO, OG0000061 = 62479-62957
AUTO, OG0000482 = 62958-63112
AUTO, OG0000476 = 63113-63456
AUTO, OG0000487 = 63457-63709
AUTO, OG0000488 = 63710-63952
AUTO, OG0000350 = 63953-64196
AUTO, OG0000569 = 64197-64393
AUTO, OG0000541 = 64394-64502
AUTO, OG0000477 = 64503-64698
AUTO, OG0000978 = 64699-65440
AUTO, OG0000492 = 65441-65734
AUTO, OG0000503 = 65735-66061
AUTO, OG0000138 = 66062-66375
AUTO, OG0000441 = 66376-66663
AUTO, OG0000499 = 66664-66920
AUTO, OG0000746 = 66921-67106
AUTO, OG0000507 = 67107-67211
AUTO, OG0000530 = 67212-67563
AUTO, OG0000436 = 67564-67814
AUTO, OG0000008 = 67815-68704
AUTO, OG0000662 = 68705-69440
AUTO, OG0000606 = 69441-70037
AUTO, OG0000011 = 70038-70288
AUTO, OG0000401 = 70289-70548
AUTO, OG0000449 = 70549-71060
AUTO, OG0000342 = 71061-71196
AUTO, OG0000489 = 71197-71326
AUTO, OG0000258 = 71327-71790
AUTO, OG0000176 = 71791-72569
AUTO, OG0000469 = 72570-72877
AUTO, OG0000408 = 72878-73169
AUTO, OG0000337 = 73170-73393
AUTO, OG0000784 = 73394-73610
AUTO, OG0000486 = 73611-73941
AUTO, OG0000669 = 73942-74094
AUTO, OG0000380 = 74095-74313
AUTO, OG0000053 = 74314-75071
AUTO, OG0000291 = 75072-75481
AUTO, OG0000444 = 75482-75741
AUTO, OG0000550 = 75742-76230
AUTO, OG0000427 = 76231-76398
AUTO, OG0000357 = 76399-76649
AUTO, OG0000328 = 76650-77241
AUTO, OG0000359 = 77242-77600
AUTO, OG0000283 = 77601-77787
AUTO, OG0000189 = 77788-78075
AUTO, OG0000448 = 78076-78354
AUTO, OG0000461 = 78355-78645
AUTO, OG0000626 = 78646-78773
AUTO, OG0000362 = 78774-79019
AUTO, OG0000553 = 79020-79132
AUTO, OG0000475 = 79133-79237
AUTO, OG0000372 = 79238-79424
AUTO, OG0000529 = 79425-79824
AUTO, OG0000383 = 79825-80074
AUTO, OG0000500 = 80075-80216
AUTO, OG0000371 = 80217-80958
AUTO, OG0000375 = 80959-82411
AUTO, OG0000516 = 82412-82899
AUTO, OG0000387 = 82900-83396
AUTO, OG0000409 = 83397-83762
AUTO, OG0000534 = 83763-84215
AUTO, OG0000479 = 84216-84529
AUTO, OG0000084 = 84530-85067
AUTO, OG0000360 = 85068-85186
AUTO, OG0000438 = 85187-85505
AUTO, OG0000468 = 85506-85689
AUTO, OG0000399 = 85690-85982
AUTO, OG0000400 = 85983-86134
AUTO, OG0000718 = 86135-86354
AUTO, OG0000686 = 86355-86467
AUTO, OG0000388 = 86468-86765
AUTO, OG0000592 = 86766-86975
AUTO, OG0000684 = 86976-87207
AUTO, OG0000390 = 87208-87827
AUTO, OG0000389 = 87828-88070
AUTO, OG0000708 = 88071-88202
AUTO, OG0000370 = 88203-88480
AUTO, OG0000510 = 88481-89179
AUTO, OG0000679 = 89180-89397
AUTO, OG0000678 = 89398-89759
AUTO, OG0000397 = 89760-90039
AUTO, OG0000680 = 90040-90253
AUTO, OG0000683 = 90254-90585
AUTO, OG0000860 = 90586-90806
AUTO, OG0000688 = 90807-91226
AUTO, OG0000744 = 91227-91361
AUTO, OG0000690 = 91362-91727
AUTO, OG0000691 = 91728-91923
AUTO, OG0000625 = 91924-92051
AUTO, OG0000696 = 92052-92452
AUTO, OG0000266 = 92453-92858
AUTO, OG0000861 = 92859-93190
AUTO, OG0000651 = 93191-93597
AUTO, OG0000692 = 93598-93801
AUTO, OG0000727 = 93802-94021
AUTO, OG0000835 = 94022-94177
AUTO, OG0000701 = 94178-94358
AUTO, OG0000756 = 94359-94537
AUTO, OG0000704 = 94538-94722
AUTO, OG0000604 = 94723-95140
AUTO, OG0000834 = 95141-95622
AUTO, OG0000720 = 95623-95788
AUTO, OG0000782 = 95789-96055
AUTO, OG0000710 = 96056-96380
AUTO, OG0000633 = 96381-96772
AUTO, OG0000717 = 96773-96949
AUTO, OG0000712 = 96950-97402
AUTO, OG0000646 = 97403-97819
AUTO, OG0000715 = 97820-98161
AUTO, OG0000738 = 98162-98401
AUTO, OG0000734 = 98402-98745
AUTO, OG0000729 = 98746-99151
AUTO, OG0000862 = 99152-99372
AUTO, OG0000726 = 99373-99629
AUTO, OG0000910 = 99630-99950
AUTO, OG0000735 = 99951-100795
AUTO, OG0000713 = 100796-100934
AUTO, OG0000723 = 100935-101234
AUTO, OG0000677 = 101235-101383
AUTO, OG0000636 = 101384-101591
AUTO, OG0000730 = 101592-101814
AUTO, OG0000719 = 101815-102085
AUTO, OG0000740 = 102086-102204
AUTO, OG0000741 = 102205-102374
AUTO, OG0000728 = 102375-102641
AUTO, OG0000682 = 102642-102888
AUTO, OG0000748 = 102889-103030
AUTO, OG0000739 = 103031-103172
AUTO, OG0000759 = 103173-103585
AUTO, OG0000762 = 103586-104049
AUTO, OG0000647 = 104050-104207
AUTO, OG0000848 = 104208-104581
AUTO, OG0000819 = 104582-104975
AUTO, OG0000800 = 104976-105272
AUTO, OG0000765 = 105273-105414
AUTO, OG0000767 = 105415-105800
AUTO, OG0000747 = 105801-106307
AUTO, OG0000659 = 106308-106558
AUTO, OG0000513 = 106559-106857
AUTO, OG0000671 = 106858-107311
AUTO, OG0000584 = 107312-107480
AUTO, OG0000770 = 107481-107583
AUTO, OG0000743 = 107584-108084
AUTO, OG0000772 = 108085-108497
AUTO, OG0000839 = 108498-108874
AUTO, OG0000749 = 108875-109306
AUTO, OG0000761 = 109307-109463
AUTO, OG0000855 = 109464-109955
AUTO, OG0000687 = 109956-110307
AUTO, OG0000840 = 110308-110923
AUTO, OG0000608 = 110924-111315
AUTO, OG0000776 = 111316-111764
AUTO, OG0000764 = 111765-112243
AUTO, OG0000664 = 112244-112463
AUTO, OG0000783 = 112464-112616
AUTO, OG0000793 = 112617-113010
AUTO, OG0000794 = 113011-113111
AUTO, OG0000786 = 113112-113373
AUTO, OG0000597 = 113374-113527
AUTO, OG0000779 = 113528-113692
AUTO, OG0000778 = 113693-113827
AUTO, OG0000755 = 113828-114137
AUTO, OG0000792 = 114138-114478
AUTO, OG0000711 = 114479-114788
AUTO, OG0000841 = 114789-114904
AUTO, OG0000823 = 114905-115146
AUTO, OG0000790 = 115147-115924
AUTO, OG0000694 = 115925-116212
AUTO, OG0000763 = 116213-116484
AUTO, OG0000797 = 116485-116638
AUTO, OG0000799 = 116639-116741
AUTO, OG0000789 = 116742-117071
AUTO, OG0000791 = 117072-117239
AUTO, OG0000803 = 117240-117359
AUTO, OG0000808 = 117360-117515
AUTO, OG0000809 = 117516-117698
AUTO, OG0000665 = 117699-117807
AUTO, OG0000640 = 117808-118005
AUTO, OG0000817 = 118006-118247
AUTO, OG0000818 = 118248-118451
AUTO, OG0000807 = 118452-118625
AUTO, OG0000816 = 118626-118818
AUTO, OG0000811 = 118819-119335
AUTO, OG0000813 = 119336-119539
AUTO, OG0000806 = 119540-119793
AUTO, OG0000820 = 119794-120377
AUTO, OG0000758 = 120378-120713
AUTO, OG0000974 = 120714-120824
AUTO, OG0000824 = 120825-121116
AUTO, OG0000829 = 121117-121274
AUTO, OG0000853 = 121275-121466
AUTO, OG0000639 = 121467-121931
AUTO, OG0000780 = 121932-122087
AUTO, OG0001025 = 122088-122279
AUTO, OG0000822 = 122280-122520
AUTO, OG0000842 = 122521-122702
AUTO, OG0000574 = 122703-123027
AUTO, OG0000868 = 123028-123196
AUTO, OG0001026 = 123197-123335
AUTO, OG0000895 = 123336-123599
AUTO, OG0000827 = 123600-124197
AUTO, OG0000905 = 124198-124310
AUTO, OG0000689 = 124311-124415
AUTO, OG0000897 = 124416-125028
AUTO, OG0000675 = 125029-125356
AUTO, OG0000771 = 125357-125771
AUTO, OG0001021 = 125772-126043
AUTO, OG0000952 = 126044-126151
AUTO, OG0000102 = 126152-126318
AUTO, OG0000814 = 126319-126580
AUTO, OG0000908 = 126581-126717
AUTO, OG0001000 = 126718-126913
AUTO, OG0000854 = 126914-127123
AUTO, OG0000825 = 127124-127545
AUTO, OG0000850 = 127546-127921
AUTO, OG0000873 = 127922-128444
AUTO, OG0000864 = 128445-128612
AUTO, OG0000859 = 128613-128738
AUTO, OG0000321 = 128739-129096
AUTO, OG0000294 = 129097-129312
AUTO, OG0000890 = 129313-129558
AUTO, OG0000382 = 129559-129911
AUTO, OG0000996 = 129912-130282
AUTO, OG0000681 = 130283-130611
AUTO, OG0000945 = 130612-130764
AUTO, OG0000724 = 130765-130972
AUTO, OG0000915 = 130973-131113
AUTO, OG0000935 = 131114-131349
AUTO, OG0000889 = 131350-131827
AUTO, OG0000883 = 131828-131943
AUTO, OG0000766 = 131944-132606
AUTO, OG0000959 = 132607-132890
AUTO, OG0000874 = 132891-133076
AUTO, OG0000737 = 133077-133614
AUTO, OG0001052 = 133615-134118
AUTO, OG0000986 = 134119-134345
AUTO, OG0000891 = 134346-134635
AUTO, OG0000896 = 134636-135125
AUTO, OG0000844 = 135126-135261
AUTO, OG0000869 = 135262-135442
AUTO, OG0000918 = 135443-135569
AUTO, OG0000933 = 135570-135813
AUTO, OG0001030 = 135814-135960
AUTO, OG0000150 = 135961-136879
AUTO, OG0000917 = 136880-137266
AUTO, OG0001001 = 137267-137545
AUTO, OG0000906 = 137546-137799
AUTO, OG0000911 = 137800-137999
AUTO, OG0000858 = 138000-138293
AUTO, OG0000942 = 138294-138452
AUTO, OG0001104 = 138453-138909
AUTO, OG0000149 = 138910-139059
AUTO, OG0000106 = 139060-139316
AUTO, OG0000999 = 139317-139741
AUTO, OG0000872 = 139742-139860
AUTO, OG0001156 = 139861-140601
AUTO, OG0000937 = 140602-140877
AUTO, OG0000856 = 140878-141132
AUTO, OG0000913 = 141133-141342
AUTO, OG0000947 = 141343-141705
AUTO, OG0000888 = 141706-141812
AUTO, OG0000929 = 141813-142052
AUTO, OG0000464 = 142053-142338
AUTO, OG0000542 = 142339-142615
AUTO, OG0001078 = 142616-142871
AUTO, OG0000836 = 142872-143033
AUTO, OG0000857 = 143034-143350
AUTO, OG0000221 = 143351-143659
AUTO, OG0001103 = 143660-143860
AUTO, OG0000271 = 143861-144601
AUTO, OG0000863 = 144602-144854
AUTO, OG0000361 = 144855-145612
AUTO, OG0001113 = 145613-145998
AUTO, OG0000676 = 145999-146249
AUTO, OG0001004 = 146250-146426
AUTO, OG0000920 = 146427-146598
AUTO, OG0000582 = 146599-146742
AUTO, OG0000239 = 146743-147100
AUTO, OG0000977 = 147101-147455
AUTO, OG0001005 = 147456-147785
AUTO, OG0001028 = 147786-147896
AUTO, OG0001027 = 147897-148124
AUTO, OG0000830 = 148125-148348
AUTO, OG0001036 = 148349-148498
AUTO, OG0000912 = 148499-148803
AUTO, OG0000871 = 148804-149052
AUTO, OG0001024 = 149053-149474
AUTO, OG0000931 = 149475-149627
AUTO, OG0001035 = 149628-149763
AUTO, OG0001023 = 149764-149940
AUTO, OG0000760 = 149941-150320
AUTO, OG0000288 = 150321-150618
AUTO, OG0000904 = 150619-150948
AUTO, OG0000837 = 150949-151319
AUTO, OG0000297 = 151320-151623
AUTO, OG0000168 = 151624-151950
AUTO, OG0001022 = 151951-152189
AUTO, OG0001049 = 152190-152313
AUTO, OG0000706 = 152314-152550
AUTO, OG0001074 = 152551-152789
AUTO, OG0000810 = 152790-154005
AUTO, OG0001002 = 154006-154185
AUTO, OG0001076 = 154186-154363
AUTO, OG0000985 = 154364-154629
AUTO, OG0000238 = 154630-154987
AUTO, OG0000249 = 154988-155098
AUTO, OG0000939 = 155099-155668
AUTO, OG0000082 = 155669-155950
AUTO, OG0001137 = 155951-156073
AUTO, OG0000938 = 156074-156334
AUTO, OG0000980 = 156335-156733
AUTO, OG0000885 = 156734-157223
AUTO, OG0000907 = 157224-157585
AUTO, OG0001055 = 157586-157787
AUTO, OG0000123 = 157788-157966
AUTO, OG0000262 = 157967-158364
AUTO, OG0000852 = 158365-158757
AUTO, OG0000955 = 158758-158968
AUTO, OG0000815 = 158969-159530
AUTO, OG0000506 = 159531-159949
AUTO, OG0000997 = 159950-160369
AUTO, OG0000295 = 160370-160575
AUTO, OG0000334 = 160576-160792
AUTO, OG0001155 = 160793-160998
AUTO, OG0000347 = 160999-161536
AUTO, OG0000270 = 161537-161786
AUTO, OG0000954 = 161787-162119
AUTO, OG0001090 = 162120-162741
AUTO, OG0001105 = 162742-162854
AUTO, OG0000320 = 162855-163300
AUTO, OG0000431 = 163301-163611
AUTO, OG0001131 = 163612-163946
AUTO, OG0000232 = 163947-164254
AUTO, OG0000282 = 164255-164704
AUTO, OG0000220 = 164705-164986
AUTO, OG0000264 = 164987-165192
AUTO, OG0000564 = 165193-165317
AUTO, OG0000001 = 165318-165628
AUTO, OG0000998 = 165629-166083
AUTO, OG0000208 = 166084-166461
AUTO, OG0000703 = 166462-166578
AUTO, OG0000186 = 166579-166683
AUTO, OG0000982 = 166684-166828
AUTO, OG0000437 = 166829-166951
AUTO, OG0000902 = 166952-167277
AUTO, OG0000795 = 167278-167556
AUTO, OG0000302 = 167557-167744
AUTO, OG0000329 = 167745-168119
AUTO, OG0000336 = 168120-168372
AUTO, OG0000348 = 168373-168927
AUTO, OG0000296 = 168928-169057
AUTO, OG0000900 = 169058-169354
AUTO, OG0000356 = 169355-169688
AUTO, OG0001127 = 169689-169937
AUTO, OG0000866 = 169938-170061
AUTO, OG0000338 = 170062-170377
AUTO, OG0001068 = 170378-170592
AUTO, OG0000331 = 170593-171329
AUTO, OG0000898 = 171330-171472
AUTO, OG0000194 = 171473-172075
AUTO, OG0000303 = 172076-172776
AUTO, OG0000423 = 172777-173096
AUTO, OG0000339 = 173097-173770
AUTO, OG0000473 = 173771-174595
AUTO, OG0000263 = 174596-174825
AUTO, OG0000311 = 174826-175053
AUTO, OG0001160 = 175054-175660
AUTO, OG0000309 = 175661-175937
AUTO, OG0000257 = 175938-176309
AUTO, OG0000230 = 176310-176709
AUTO, OG0000346 = 176710-177164
AUTO, OG0000094 = 177165-177266
AUTO, OG0000332 = 177267-177612
AUTO, OG0000169 = 177613-178167
AUTO, OG0000293 = 178168-178308
AUTO, OG0000155 = 178309-178757
AUTO, OG0000245 = 178758-179129
AUTO, OG0000307 = 179130-179545
AUTO, OG0000957 = 179546-179871
AUTO, OG0000193 = 179872-180019
AUTO, OG0000325 = 180020-180442
AUTO, OG0000218 = 180443-180568
AUTO, OG0000034 = 180569-180747
AUTO, OG0000246 = 180748-181083
AUTO, OG0000231 = 181084-181531
AUTO, OG0000276 = 181532-181805
AUTO, OG0000292 = 181806-182235
AUTO, OG0001019 = 182236-182627
AUTO, OG0000179 = 182628-182827
AUTO, OG0000101 = 182828-183062
AUTO, OG0001159 = 183063-184389
AUTO, OG0000160 = 184390-184773
AUTO, OG0000442 = 184774-185049
AUTO, OG0000353 = 185050-185411
AUTO, OG0000261 = 185412-185717
AUTO, OG0000164 = 185718-185886
AUTO, OG0000463 = 185887-186071
AUTO, OG0000865 = 186072-186250
AUTO, OG0000831 = 186251-186596
AUTO, OG0000255 = 186597-186776
AUTO, OG0000306 = 186777-187037
AUTO, OG0000317 = 187038-187265
AUTO, OG0000395 = 187266-187694
AUTO, OG0000236 = 187695-188249
AUTO, OG0000310 = 188250-188398
AUTO, OG0000268 = 188399-188698
AUTO, OG0000301 = 188699-188846
AUTO, OG0000267 = 188847-189401
AUTO, OG0001102 = 189402-190089
AUTO, OG0000209 = 190090-190378
AUTO, OG0000122 = 190379-190811
AUTO, OG0000322 = 190812-191042
AUTO, OG0000352 = 191043-191414
AUTO, OG0000274 = 191415-191717
AUTO, OG0000172 = 191718-192177
AUTO, OG0000156 = 192178-192531

## Sheet: Table S8
Table S8: Metabolic capacity of symbiont to biosynthesize amnio acids, vitamins, and cofactors.
	Thyasira tokunagai symbiont (Sedimenticola)
Amino acid
A—Alanine	presence
C—Cysteine	presence
D—Aspartate (aspartic acid)	presence
E—Glutamic acid	presence
F—Phenylalanine	presence
G—Glycine	presence
H—Histidine	presence
I—Isoleucine	presence
K—Lysine	presence
L—Leucine	presence
M—Methionine	presence
N—Asparagine	presence
P—Proline	presence
Q—Glutamine	presence
R—Arginine	presence
S—Serine	presence
T—Threonine	presence
V—Valine	presence
W—Tryptophan	presence
Y—Tyrosine;	presence
Vitamins/cofactors
B1—Thiamin	presence
B2—Riboflavin	presence
B3—nicotinate and nicotinamide	absence
B5—Pantothenate	presence
B6—Pyridoxine	absence
B7—Biotin	presence
B9—Folate	presence
B12—Cobalamin	absence
K1—Phylloquinone	absence
K2—Menaquinone	absence
CoA—Coenzyme A	presence
CoQ—Coenzyme Q (ubiquinone)/Protoheme(heme)/siroheme	presence
FAD	presence
NAD	presence
Molybdenum	presence

## Sheet: Table S9
Table S9: Measurement records of DIC assimilation rate using radioactive carbon tracing.
Live clams incubation(56 individuals from 8 stations)
				Assililation DIC							k=-ln (1-f)/t
Station	Group	Incubation T(℃)	DPM	Add Tracer Radioactivity	Start	End	Incubation Time (d)	DIC Concentration (mM)	f	k (d-1)	Mean	EV	DIC Assimilation Rate(μmol/L/day)	clam wet weight (g)
2507_H08	1	12	742.61	2.22516e+06	2025-08-01 20:00:00	2025-08-02 09:00:00	0.541667	2.49077	0.000321717	0.000594034	0.000720493	0.000119194	1.79459	0.055
	2	12	994.08	2.22516e+06	2025-08-01 20:00:00	2025-08-02 09:00:00	0.541667		0.000434729	0.000802752				0.048
	3	12	754.05	2.22516e+06	2025-08-01 20:00:00	2025-08-02 09:00:00	0.541667		0.000326858	0.000603529				0.043
	4	12	809.07	2.22516e+06	2025-08-01 20:00:00	2025-08-02 09:00:00	0.541667		0.000351584	0.000649193				0.044
	5	12	992.47	2.22516e+06	2025-08-01 20:00:00	2025-08-02 09:00:00	0.541667		0.000434006	0.000801415				0.031
	6	12	1077.55	2.22516e+06	2025-08-01 20:00:00	2025-08-02 09:00:00	0.541667		0.000472241	0.000872036				0.015
	7	12	26.74	2.22516e+06	2025-08-01 20:00:00	2025-08-02 09:00:00	0.541667
2507_H15	1	9	554.78	2.22516e+06	2025-08-01 20:00:00	2025-08-02 09:00:00	0.541667	2.68284	0.000241291	0.000445514	0.000584603	0.000167026	1.56839	0.124
	2	9	645.68	2.22516e+06	2025-08-01 20:00:00	2025-08-02 09:00:00	0.541667		0.000282142	0.000520951				0.104
	3	9	465.62	2.22516e+06	2025-08-01 20:00:00	2025-08-02 09:00:00	0.541667		0.000201222	0.000371524				0.147
	4	9	824.1	2.22516e+06	2025-08-01 20:00:00	2025-08-02 09:00:00	0.541667		0.000362325	0.000669029				0.108
	5	9	842.78	2.22516e+06	2025-08-01 20:00:00	2025-08-02 09:00:00	0.541667		0.00037072	0.000684533				0.089
	6	9	1001.25	2.22516e+06	2025-08-01 20:00:00	2025-08-02 09:00:00	0.541667		0.000441938	0.000816065				0.081
	7	9	17.87	2.22516e+06	2025-08-01 20:00:00	2025-08-02 09:00:00	0.541667
2507_H25	1	9	643.46	2.22516e+06	2025-08-01 20:00:00	2025-08-02 09:00:00	0.541667	2.76363	0.000272484	0.000503117	0.000667866	0.000148538	1.84574	0.182
	2	9	590.87	2.22516e+06	2025-08-01 20:00:00	2025-08-02 09:00:00	0.541667		0.00024885	0.000459473				0.102
	3	9	950.49	2.22516e+06	2025-08-01 20:00:00	2025-08-02 09:00:00	0.541667		0.000410466	0.000757938				0.124
	4	9	1021.51	2.22516e+06	2025-08-01 20:00:00	2025-08-02 09:00:00	0.541667		0.000442383	0.000816887				0.116
	5	9	904.78	2.22516e+06	2025-08-01 20:00:00	2025-08-02 09:00:00	0.541667		0.000389923	0.000719999				0.052
	6	9	940.66	2.22516e+06	2025-08-01 20:00:00	2025-08-02 09:00:00	0.541667		0.000406048	0.000749779				0.054
	7	9	37.14	2.22516e+06	2025-08-01 20:00:00	2025-08-02 09:00:00	0.541667
2507_N02	1	9	469.96	2.22516e+06	2025-08-01 20:00:00	2025-08-02 09:00:00	0.541667	2.3127	0.000202471	0.000373831	0.000625721	0.000177156	1.44711	0.038
	2	9	598.8	2.22516e+06	2025-08-01 20:00:00	2025-08-02 09:00:00	0.541667		0.000260373	0.000480751				0.024
	3	9	828.03	2.22516e+06	2025-08-01 20:00:00	2025-08-02 09:00:00	0.541667		0.00036339	0.000670996				0.039
	4	9	747.55	2.22516e+06	2025-08-01 20:00:00	2025-08-02 09:00:00	0.541667		0.000327222	0.000604201				0.034
	5	9	1013.98	2.22516e+06	2025-08-01 20:00:00	2025-08-02 09:00:00	0.541667		0.000446958	0.000825337				0.023
	6	9	982.5	2.22516e+06	2025-08-01 20:00:00	2025-08-02 09:00:00	0.541667		0.00043281	0.000799207				0.019
	7	9	19.43	2.22516e+06	2025-08-01 20:00:00	2025-08-02 09:00:00	0.541667
2507_N04	1	9	937.21	2.22516e+06	2025-08-01 20:00:00	2025-08-02 09:00:00	0.541667	2.68444	0.00041216	0.000761068	0.000874136	0.000115247	2.34656	0.028
	2	9	1043.45	2.22516e+06	2025-08-01 20:00:00	2025-08-02 09:00:00	0.541667		0.000459905	0.000849251				0.04
	3	9	901.75	2.22516e+06	2025-08-01 20:00:00	2025-08-02 09:00:00	0.541667		0.000396224	0.000731636				0.024
	4	9	1262.76	2.22516e+06	2025-08-01 20:00:00	2025-08-02 09:00:00	0.541667		0.000558464	0.0010313				0.047
	5	9	1130.69	2.22516e+06	2025-08-01 20:00:00	2025-08-02 09:00:00	0.541667		0.000499111	0.000921666				0.037
	6	9	1164.7	2.22516e+06	2025-08-01 20:00:00	2025-08-02 09:00:00	0.541667		0.000514396	0.000949898				0.03
	7	9	20.09	2.22516e+06	2025-08-01 20:00:00	2025-08-02 09:00:00	0.541667
2507_N12	1	9	516.62	2.22516e+06	2025-08-01 20:00:00	2025-08-02 09:00:00	0.541667	2.8226	0.000213338	0.000393897	0.000583801	0.000153965	1.64784	0.02
	2	9	635.63	2.22516e+06	2025-08-01 20:00:00	2025-08-02 09:00:00	0.541667		0.000266822	0.00049266				0.025
	3	9	687.52	2.22516e+06	2025-08-01 20:00:00	2025-08-02 09:00:00	0.541667		0.000290142	0.000535724				0.021
	4	9	803.41	2.22516e+06	2025-08-01 20:00:00	2025-08-02 09:00:00	0.541667		0.000342223	0.000631905				0.024
	5	9	767.07	2.22516e+06	2025-08-01 20:00:00	2025-08-02 09:00:00	0.541667		0.000325892	0.000601745				0.019
	6	9	1062.41	2.22516e+06	2025-08-01 20:00:00	2025-08-02 09:00:00	0.541667		0.00045862	0.000846877				0.029
	7	9	41.91	2.22516e+06	2025-08-01 20:00:00	2025-08-02 09:00:00	0.541667
2507_N16	1	6	1320.61	2.22516e+06	2025-08-01 20:00:00	2025-08-02 09:00:00	0.541667	2.84795	0.000583887	0.00107826	0.000913099	0.000119116	2.60046	0.041
	2	6	998.54	2.22516e+06	2025-08-01 20:00:00	2025-08-02 09:00:00	0.541667		0.000439147	0.000810911				0.036
	3	6	1031.6	2.22516e+06	2025-08-01 20:00:00	2025-08-02 09:00:00	0.541667		0.000454004	0.000838352				0.041
	4	6	1127.08	2.22516e+06	2025-08-01 20:00:00	2025-08-02 09:00:00	0.541667		0.000496914	0.000917607				0.019
	5	6	984.53	2.22516e+06	2025-08-01 20:00:00	2025-08-02 09:00:00	0.541667		0.000432851	0.000799282				0.023
	6	6	1267.51	2.22516e+06	2025-08-01 20:00:00	2025-08-02 09:00:00	0.541667		0.000560024	0.00103418				0.019
	7	6	21.37	2.22516e+06	2025-08-01 20:00:00	2025-08-02 09:00:00	0.541667
2507_N22	1	6	987.26	2.22516e+06	2025-08-01 20:00:00	2025-08-02 09:00:00	0.541667	2.59554	0.000435237	0.000803689	0.000931288	0.000281695	2.41719	0.019
	2	6	785.23	2.22516e+06	2025-08-01 20:00:00	2025-08-02 09:00:00	0.541667		0.000344443	0.000636005				0.024
	3	6	914.31	2.22516e+06	2025-08-01 20:00:00	2025-08-02 09:00:00	0.541667		0.000402453	0.000743139				0.025
	4	6	1242.49	2.22516e+06	2025-08-01 20:00:00	2025-08-02 09:00:00	0.541667		0.000549939	0.00101555				0.022
	5	6	1173.14	2.22516e+06	2025-08-01 20:00:00	2025-08-02 09:00:00	0.541667		0.000518773	0.000957983				0.018
	6	6	1743.33	2.22516e+06	2025-08-01 20:00:00	2025-08-02 09:00:00	0.541667		0.00077502	0.00143136				0.02
	7	6	18.79	2.22516e+06	2025-08-01 20:00:00	2025-08-02 09:00:00	0.541667
Seawater incubation(32 samples from 8 stations)
				Assililation DIC							k=-ln (1-f)/t
Station	Group	Incubation T(℃)	DPM	Add Tracer Radioactivity	Start	End	Incubation Time (d)	DIC Concentration (mM)	f	k (d-1)	Mean	EV	DIC Assimilation Rate(μmol/L/day)
2507_H08	1	12	120.34	2.22516e+06	2025-08-01 20:00:00	2025-08-02 20:00:00	1	2.49	4.27521e-05	4.2753e-05	4.44863e-05	6.13901e-06	0.110771
	2	12	112.88	2.22516e+06	2025-08-01 20:00:00	2025-08-02 20:00:00	1		3.93995e-05	3.94003e-05
	3	12	139.37	2.22516e+06	2025-08-01 20:00:00	2025-08-02 20:00:00	1		5.13043e-05	5.13056e-05
	4	12	25.21	2.22516e+06	2025-08-01 20:00:00	2025-08-02 20:00:00	1
2507_H15	1	9	117.54	2.22516e+06	2025-08-01 20:00:00	2025-08-02 20:00:00	1	2.68284	4.37408e-05	4.37417e-05	3.12882e-05	1.11241e-05	0.0839412
	2	9	82.04	2.22516e+06	2025-08-01 20:00:00	2025-08-02 20:00:00	1		2.77868e-05	2.77872e-05
	3	9	69.91	2.22516e+06	2025-08-01 20:00:00	2025-08-02 20:00:00	1		2.23355e-05	2.23358e-05
	4	9	20.21	2.22516e+06	2025-08-01 20:00:00	2025-08-02 20:00:00	1
2507_H25	1	9	85.21	2.22516e+06	2025-08-01 20:00:00	2025-08-02 20:00:00	1	2.76363	2.32478e-05	2.32481e-05	2.62472e-05	3.35917e-06	0.0725377
	2	9	99.96	2.22516e+06	2025-08-01 20:00:00	2025-08-02 20:00:00	1		2.98766e-05	2.9877e-05
	3	9	90.48	2.22516e+06	2025-08-01 20:00:00	2025-08-02 20:00:00	1		2.56162e-05	2.56165e-05
	4	9	33.48	2.22516e+06	2025-08-01 20:00:00	2025-08-02 20:00:00	1
2507_N02	1	9	72.5	2.22516e+06	2025-08-01 20:00:00	2025-08-02 20:00:00	1	2.3127	2.47309e-05	2.47312e-05	2.27328e-05	1.81956e-06	0.0525741
	2	9	64.58	2.22516e+06	2025-08-01 20:00:00	2025-08-02 20:00:00	1		2.11716e-05	2.11718e-05
	3	9	67.08	2.22516e+06	2025-08-01 20:00:00	2025-08-02 20:00:00	1		2.22951e-05	2.22953e-05
	4	9	17.47	2.22516e+06	2025-08-01 20:00:00	2025-08-02 20:00:00	1
2507_N04	1	9	78.29	2.22516e+06	2025-08-01 20:00:00	2025-08-02 20:00:00	1	2.68444	2.77599e-05	2.77602e-05	2.60195e-05	1.72816e-06	0.0698477
	2	9	70.6	2.22516e+06	2025-08-01 20:00:00	2025-08-02 20:00:00	1		2.43039e-05	2.43042e-05
	3	9	74.36	2.22516e+06	2025-08-01 20:00:00	2025-08-02 20:00:00	1		2.59937e-05	2.5994e-05
	4	9	16.52	2.22516e+06	2025-08-01 20:00:00	2025-08-02 20:00:00	1
2507_N12	1	9	134.4	2.22516e+06	2025-08-01 20:00:00	2025-08-02 20:00:00	1	2.8226	5.03201e-05	5.03214e-05	3.67652e-05	1.19418e-05	0.103773
	2	9	94.02	2.22516e+06	2025-08-01 20:00:00	2025-08-02 20:00:00	1		3.2173e-05	3.21736e-05
	3	9	84.29	2.22516e+06	2025-08-01 20:00:00	2025-08-02 20:00:00	1		2.78003e-05	2.78007e-05
	4	9	22.43	2.22516e+06	2025-08-01 20:00:00	2025-08-02 20:00:00	1
2507_N16	1	6	103.81	2.22516e+06	2025-08-01 20:00:00	2025-08-02 20:00:00	1	2.84795	3.98804e-05	3.98812e-05	4.10676e-05	1.90527e-06	0.116958
	2	6	104.2	2.22516e+06	2025-08-01 20:00:00	2025-08-02 20:00:00	1		4.00556e-05	4.00564e-05
	3	6	111.34	2.22516e+06	2025-08-01 20:00:00	2025-08-02 20:00:00	1		4.32644e-05	4.32653e-05
	4	6	15.07	2.22516e+06	2025-08-01 20:00:00	2025-08-02 20:00:00	1
2507_N22	1	6	81.5	2.22516e+06	2025-08-01 20:00:00	2025-08-02 20:00:00	1	2.59554	2.59532e-05	2.59536e-05	2.32301e-05	2.53052e-06	0.0602946
	2	6	70.37	2.22516e+06	2025-08-01 20:00:00	2025-08-02 20:00:00	1		2.09513e-05	2.09516e-05
	3	6	74.45	2.22516e+06	2025-08-01 20:00:00	2025-08-02 20:00:00	1		2.27849e-05	2.27852e-05
	4	6	23.75	2.22516e+06	2025-08-01 20:00:00	2025-08-02 20:00:00	1
Homogeneous gill bacterial solution (16 individuals from 4 stations)
	Assililation DIC										k=f/t
Station	Incubation temperature (℃)	DPM	Add Tracer Radioactivity	Start	End	Incubation Time (d)	DIC Concentration (mM)	f	k (d-1)	Mean	EV	DIC Assimilation Rate(mmol/L/day)	Divided replicates	DIC Assimilation Rate(μmol/L/day)
2407_N17	5	3616	1509198	2024-09-07 16:15:00	2024-09-09 14:25:00	1.92361	3.07	0.00236815	0.00123109	0.00094393	0.000377241	2.89787	4	11.5915
2407_N17		1542	1509198	2024-09-07 16:15:00	2024-09-09 14:25:00	1.92361	3.07	0.000993905	0.000516687
2407_N17		3189	1509198	2024-09-07 16:15:00	2024-09-09 14:25:00	1.92361	3.07	0.00208521	0.00108401
2407_N17		42	1509198	2024-09-07 16:15:00	2024-09-09 14:25:00	1.92361	3.07
2407_N02		2266	1509198	2024-09-07 16:15:00	2024-09-09 14:25:00	1.92361	3.07	0.00146104	0.00075953	0.000622436	0.000285572	1.91088	4	7.64351
2407_N02		915	1509198	2024-09-07 16:15:00	2024-09-09 14:25:00	1.92361	3.07	0.000565863	0.000294167
2407_N02		2423	1509198	2024-09-07 16:15:00	2024-09-09 14:25:00	1.92361	3.07	0.00156507	0.00081361
2407_N02		61	1509198	2024-09-07 16:15:00	2024-09-09 14:25:00	1.92361	3.07
2407_N04		1206	1509198	2024-09-07 16:15:00	2024-09-09 14:25:00	1.92361	3.07	0.00074576	0.000387688	0.000411742	2.65425e-05	1.26405	4	5.0562
2407_N04		1358.5	1509198	2024-09-07 16:15:00	2024-09-09 14:25:00	1.92361	3.07	0.000846807	0.000440218
2407_N04		1263	1509198	2024-09-07 16:15:00	2024-09-09 14:25:00	1.92361	3.07	0.000783529	0.000407322
2407_N04		80.5	1509198	2024-09-07 16:15:00	2024-09-09 14:25:00	1.92361	3.07
2407_N22		547	1509198	2024-09-07 16:15:00	2024-09-09 14:25:00	1.92361	3.07	0.000319375	0.000166029	0.00017177	7.68175e-06	0.527333	4	2.10933
2407_N22		555	1509198	2024-09-07 16:15:00	2024-09-09 14:25:00	1.92361	3.07	0.000324676	0.000168785
2407_N22		589	1509198	2024-09-07 16:15:00	2024-09-09 14:25:00	1.92361	3.07	0.000347204	0.000180496
2407_N22		65	1509198	2024-09-07 16:15:00	2024-09-09 14:25:00	1.92361	3.07
2407_N17	12	4070.5	1509198	2024-09-07 16:15:00	2024-09-09 14:40:00	1.93403	3.07	0.00267261	0.00138189	0.00137949	6.78672e-05	4.23504	4	16.9401
2407_N17		3862	1509198	2024-09-07 16:15:00	2024-09-09 14:40:00	1.93403	3.07	0.00253446	0.00131046
2407_N17		4258	1509198	2024-09-07 16:15:00	2024-09-09 14:40:00	1.93403	3.07	0.00279685	0.00144613
2407_N17		37	1509198	2024-09-07 16:15:00	2024-09-09 14:40:00	1.93403	3.07
2407_N02		3908	1509198	2024-09-07 16:15:00	2024-09-09 14:40:00	1.93403	3.07	0.00253578	0.00131114	0.00124171	6.62984e-05	3.81204	4	15.2482
2407_N02		3522.5	1509198	2024-09-07 16:15:00	2024-09-09 14:40:00	1.93403	3.07	0.00228035	0.00117907
2407_N02		3685.5	1509198	2024-09-07 16:15:00	2024-09-09 14:40:00	1.93403	3.07	0.00238835	0.00123491
2407_N02		81	1509198	2024-09-07 16:15:00	2024-09-09 14:40:00	1.93403	3.07
2407_N04		4272.5	1509198	2024-09-07 16:15:00	2024-09-09 14:40:00	1.93403	3.07	0.00281772	0.00145692	0.00131183	0.000146394	4.02731	4	16.1092
2407_N04		3856.5	1509198	2024-09-07 16:15:00	2024-09-09 14:40:00	1.93403	3.07	0.00254208	0.0013144
2407_N04		3418	1509198	2024-09-07 16:15:00	2024-09-09 14:40:00	1.93403	3.07	0.00225153	0.00116416
2407_N04		20	1509198	2024-09-07 16:15:00	2024-09-09 14:40:00	1.93403	3.07
2407_N22		3640.5	1509198	2024-09-07 16:15:00	2024-09-09 14:40:00	1.93403	3.07	0.0023476	0.00121384	0.00115817	6.71089e-05	3.55558	4	14.2223
2407_N22		3533	1509198	2024-09-07 16:15:00	2024-09-09 14:40:00	1.93403	3.07	0.00227637	0.00117701
2407_N22		3260.5	1509198	2024-09-07 16:15:00	2024-09-09 14:40:00	1.93403	3.07	0.00209582	0.00108365
2407_N22		97.5	1509198	2024-09-07 16:15:00	2024-09-09 14:40:00	1.93403	3.07
2407_N17	20	4135	1509198	2024-09-07 16:15:00	2024-09-09 14:40:00	1.94792	3.07	0.00268487	0.00137833	0.0012739	9.26017e-05	3.91087	4	15.6435
2407_N17		3733	1509198	2024-09-07 16:15:00	2024-09-09 14:40:00	1.94792	3.07	0.0024185	0.00124158
2407_N17		3616	1509198	2024-09-07 16:15:00	2024-09-09 14:40:00	1.94792	3.07	0.00234098	0.00120179
2407_N17		83	1509198	2024-09-07 16:15:00	2024-09-09 14:40:00	1.94792	3.07
2407_N02		3325	1509198	2024-09-07 16:15:00	2024-09-09 14:40:00	1.94792	3.07	0.00217235	0.00111521	0.000993778	0.000123351	3.0509	4	12.2036
2407_N02		2979	1509198	2024-09-07 16:15:00	2024-09-09 14:40:00	1.94792	3.07	0.00194309	0.00099752
2407_N02		2600	1509198	2024-09-07 16:15:00	2024-09-09 14:40:00	1.94792	3.07	0.00169196	0.000868599
2407_N02		46.5	1509198	2024-09-07 16:15:00	2024-09-09 14:40:00	1.94792	3.07
2407_N04		4240.5	1509198	2024-09-07 16:15:00	2024-09-09 14:40:00	1.94792	3.07	0.00279188	0.00143326	0.00145418	0.000129093	4.46435	4	17.8574
2407_N04		3957	1509198	2024-09-07 16:15:00	2024-09-09 14:40:00	1.94792	3.07	0.00260403	0.00133683
2407_N04		4708.5	1509198	2024-09-07 16:15:00	2024-09-09 14:40:00	1.94792	3.07	0.00310198	0.00159246
2407_N04		27	1509198	2024-09-07 16:15:00	2024-09-09 14:40:00	1.94792	3.07
2407_N22		2551	1509198	2024-09-07 16:15:00	2024-09-09 14:40:00	1.94792	3.07	0.00166545	0.000854992	0.00106425	0.000345206	3.26724	4	13.069
2407_N22		2610	1509198	2024-09-07 16:15:00	2024-09-09 14:40:00	1.94792	3.07	0.00170455	0.000875062
2407_N22		4337.5	1509198	2024-09-07 16:15:00	2024-09-09 14:40:00	1.94792	3.07	0.0028492	0.00146269
2407_N22		37.5	1509198	2024-09-07 16:15:00	2024-09-09 14:40:00	1.94792	3.07
2407_N17	28	3234.5	1509198	2024-09-07 16:15:00	2024-09-09 14:40:00	1.95833	3.07	0.00210973	0.00107731	0.00121395	0.000124858	3.72681	4	14.9073
2407_N17		3958	1509198	2024-09-07 16:15:00	2024-09-09 14:40:00	1.95833	3.07	0.00258912	0.00132211
2407_N17		3722.5	1509198	2024-09-07 16:15:00	2024-09-09 14:40:00	1.95833	3.07	0.00243308	0.00124242
2407_N17		50.5	1509198	2024-09-07 16:15:00	2024-09-09 14:40:00	1.95833	3.07
2407_N02		2112	1509198	2024-09-07 16:15:00	2024-09-09 14:40:00	1.95833	3.07	0.00135701	0.000692942	0.000647491	6.84476e-05	1.9878	4	7.95118
2407_N02		1745	1509198	2024-09-07 16:15:00	2024-09-09 14:40:00	1.95833	3.07	0.00111384	0.000568768
2407_N02		2076	1509198	2024-09-07 16:15:00	2024-09-09 14:40:00	1.95833	3.07	0.00133316	0.000680762
2407_N02		64	1509198	2024-09-07 16:15:00	2024-09-09 14:40:00	1.95833	3.07
2407_N04		3787	1509198	2024-09-07 16:15:00	2024-09-09 14:40:00	1.95833	3.07	0.00248278	0.0012678	0.000930352	0.000475207	2.85618	4	11.4247
2407_N04		3398.5	1509198	2024-09-07 16:15:00	2024-09-09 14:40:00	1.95833	3.07	0.00222535	0.00113635
2407_N04		3559.5	1509198	2024-09-07 16:15:00	2024-09-09 14:40:00	1.95833	3.07	0.000757687	0.000386904
2407_N04		40	1509198	2024-09-07 16:15:00	2024-09-09 14:40:00	1.95833	3.07
2407_N22		2416	1509198	2024-09-07 16:15:00	2024-09-09 14:40:00	1.95833	3.07	0.00154387	0.000788357	0.000715274	7.96678e-05	2.19589	4	8.78356
2407_N22		2235	1509198	2024-09-07 16:15:00	2024-09-09 14:40:00	1.95833	3.07	0.00142394	0.000727116
2407_N22		1949	1509198	2024-09-07 16:15:00	2024-09-09 14:40:00	1.95833	3.07	0.00123443	0.000630347
2407_N22		86	1509198	2024-09-07 16:15:00	2024-09-09 14:40:00	1.95833	3.07
#DPM (Disintegrations Per Minute) is a unit used in radiometric measurements to quantify the rate at which radioactive atoms decay.

## Sheet: Table S10
Table S10: Annotation of functional coding genes within the pangenome inferred from thirty symbiont genomes.
Pangenome statistic
Size (bp)	4792094
Gene_min_length (bp)	74
Gene_max_length (bp)	8676
Total genes	5635
Core genes	3256
Accessory genes	2008
specific genes	371
Gene ID	Gene length (bp)	Non-Redundant Database in NCBI	KEGG	COG_name	COG_category	Gene Ontology	Gene Ontology Names
Sedimenticola:g003560:NYS7_3:ctg000020:2681649-2682022	374	-	-	-	-	-
Sedimenticola:g000698:NYS1_4:ctg000020:3850005-3850334	330	hypothetical protein C0606_12555 [Hyphomicrobiales bacterium]	-	-	-	-	-
Sedimenticola:g004240:SYS3_1:ctg000020:2497426-2497211	216	cold shock domain-containing protein CspD [Sedimenticola selenatireducens] >PLX62392.1 cold shock domain protein CspD [Sedimenticola selenatireducens]	K03704	COG1278	K	-	-
Sedimenticola:g000214:NYS1_1:ctg000020:4257395-4257111	285	Lpp/OprI family alanine-zipper lipoprotein [Sedimenticola selenatireducens] >PLX62154.1 gamma-glutamyltranspeptidase [Sedimenticola selenatireducens]	K06078	-	-	P:GO:0006355; C:GO:0005829	P:regulation of DNA-templated transcription; C:cytosol
Sedimenticola:g003409:NYS7_2:ctg000020:3975784-3976119	336	hypothetical protein [Gammaproteobacteria bacterium]	-	-	-	P:GO:0055086; P:GO:1901135	P:nucleobase-containing small molecule metabolic process; P:carbohydrate derivative metabolic process
Sedimenticola:g002707:NYS6_1:ctg000020:349622-350221	600	porin [Gammaproteobacteria bacterium]	-	-	-	F:GO:0016740	F:transferase activity
Sedimenticola:g001602:NYS3_5:ctg000020:4357875-4357672	204	cold-shock protein [Gammaproteobacteria bacterium] >MCP5428185.1 cold-shock protein [Chromatiaceae bacterium] >MCB1829558.1 cold-shock protein [Gammaproteobacteria bacterium] >MCB1860502.1 cold-shock protein [Gammaproteobacteria bacterium] >MCB1867787.1 cold-shock protein [Gammaproteobacteria bacterium]	K03704	COG1278	K	-	-
Sedimenticola:g003044:NYS6_3:ctg000020:4115033-4115293	261	30S ribosomal protein S20 [Chromatiales bacterium]	K02968	COG0268	J	F:GO:0003677; C:GO:0005829	F:DNA binding; C:cytosol
Sedimenticola:g003293:NYS7_2:ctg000020:1789210-1789440	231	sulfurtransferase TusA family protein [Candidatus Vondammii sp. HM_W22]	K04085	COG0425	O	F:GO:0003723; F:GO:0005198; C:GO:0005840	F:RNA binding; F:structural molecule activity; C:ribosome
Sedimenticola:g002363:NYS5_2:ctg000020:2349113-2349289	177	hypothetical protein [Gammaproteobacteria bacterium]	-	-	-	F:GO:0016740	F:transferase activity
Sedimenticola:g004491:SYS3_2:ctg000020:1789360-1789839	480	DsrE/DsrF/DrsH-like family protein [Sedimenticola selenatireducens] >TVO76286.1 peroxiredoxin family protein [Sedimenticola selenatireducens] >TVT61396.1 peroxiredoxin family protein [Sedimenticola selenatireducens]	-	COG2210	S	-	-
Sedimenticola:g001710:NYS4_1:ctg000020:349308-349688	381	porin [Gammaproteobacteria bacterium]	-	-	-	C:GO:0016020	C:membrane
Sedimenticola:g002018:NYS4_3:ctg000020:2835847-2835572	276	UPF0149 family protein [Gammaproteobacteria bacterium]	-	-	-	-	-
Sedimenticola:g002275:NYS5_1:ctg000020:4359939-4360148	210	hypothetical protein [Chromatiales bacterium]	-	-	-	F:GO:0016740	F:transferase activity
Sedimenticola:g000221:NYS1_1:ctg000020:4325491-4325967	477	sodium/proton-translocating pyrophosphatase [Gammaproteobacteria bacterium]	-	COG3808	C	-	-
Sedimenticola:g004569:SYS3_2:ctg000020:2514435-2514854	420	EAL domain-containing protein [Candidatus Accumulibacter sp.]	-	COG5001	T	P:GO:0055085; F:GO:0005215; F:GO:0016787; C:GO:0005886	P:transmembrane transport; F:transporter activity; F:hydrolase activity; C:plasma membrane
Sedimenticola:g002467:NYS5_2:ctg000020:895063-894848	216	-	-	-	-	-	-
Sedimenticola:g003259:NYS7_1:ctg000020:9902-9594	309	IS256 family transposase [Candidatus Polarisedimenticolaceae bacterium]	-	COG3328	L	-	-
Sedimenticola:g002254:NYS5_1:ctg000020:383208-382882	327	helix-turn-helix domain-containing protein [Sedimenticola selenatireducens] >TVO76619.1 helix-turn-helix transcriptional regulator [Sedimenticola selenatireducens] >TVT64062.1 helix-turn-helix transcriptional regulator [Sedimenticola selenatireducens]	-	COG2932	K	P:GO:0006310; F:GO:0003677; F:GO:0140097	P:DNA recombination; F:DNA binding; F:catalytic activity, acting on DNA
Sedimenticola:g004092:SYS1_3:ctg000020:347708-348136	429	50S ribosomal protein L13 [Gammaproteobacteria bacterium] >MCP4992221.1 50S ribosomal protein L13 [Gammaproteobacteria bacterium]	K02871	COG0102	J	F:GO:0003677	F:DNA binding
Sedimenticola:g001714:NYS4_1:ctg000020:3584939-3585271	333	hypothetical protein [Candidatus Thiodiazotropha sp.] >MCM8921018.1 hypothetical protein [Candidatus Thiodiazotropha sp.]	-	-	-	F:GO:0005198; C:GO:0005840	F:structural molecule activity; C:ribosome
Sedimenticola:g000770:NYS1_5:ctg000020:1591518-1591345	174	hypothetical protein [Gammaproteobacteria bacterium] >MBL6969634.1 hypothetical protein [Gammaproteobacteria bacterium]	-	-	-	-	-
Sedimenticola:g005554:SYS5_3:ctg000020:349388-350137	750	porin [Thiotrichales bacterium]	-	-	-	-	-
Sedimenticola:g001741:NYS4_1:ctg000020:4293318-4293473	156	50S ribosomal protein L33 [Gammaproteobacteria bacterium] >MCP4992530.1 50S ribosomal protein L33 [Gammaproteobacteria bacterium]	K02913	COG0267	J	P:GO:0034220; P:GO:0055085; F:GO:0015288; C:GO:0009279; C:GO:0016020; C:GO:0016020; C:GO:0110165	P:monoatomic ion transmembrane transport; P:transmembrane transport; F:porin activity; C:cell outer membrane; C:membrane; C:membrane; C:cellular anatomical entity
Sedimenticola:g003374:NYS7_2:ctg000020:3154179-3153916	264	RNA chaperone Hfq [Candidatus Vondammii sp. HM_W22]	K03666	COG1923	J	F:GO:0005198; C:GO:0005840	F:structural molecule activity; C:ribosome
Sedimenticola:g001721:NYS4_1:ctg000020:3855570-3856235	666	4Fe-4S dicluster domain-containing protein [gamma proteobacterium endosymbiont of Lamellibrachia anaximandri]	-	COG0437	C	P:GO:0006355; F:GO:0003723	P:regulation of DNA-templated transcription; F:RNA binding
Sedimenticola:g001294:NYS3_4:ctg000020:2096578-2096246	333	hypothetical protein [Sedimenticola thiotaurini]	-	-	-	F:GO:0046872; F:GO:0051536	F:metal ion binding; F:iron-sulfur cluster binding
Sedimenticola:g003685:SYS1_1:ctg000020:1384157-1384405	249	carbon storage regulator CsrA [Candidatus Thiodiazotropha sp.] >MCM8883083.1 carbon storage regulator CsrA [Candidatus Thiodiazotropha sp.] >MCM8921475.1 carbon storage regulator CsrA [Candidatus Thiodiazotropha sp.]	K03563	COG1551	J	-	-
Sedimenticola:g005529:SYS5_3:ctg000020:3130543-3130343	201	hypothetical protein, partial [Neptuniibacter marinus]	-	-	-	P:GO:0005975; P:GO:0016071; F:GO:0003723	P:carbohydrate metabolic process; P:mRNA metabolic process; F:RNA binding
Sedimenticola:g003211:NYS7_1:ctg000020:4148513-4146976	1538	hypothetical protein [Lactobacillus helveticus] >NRN75638.1 hypothetical protein [Lactobacillus helveticus] >NRN86097.1 hypothetical protein [Lactobacillus helveticus] >NRN98689.1 hypothetical protein [Lactobacillus helveticus] >NRO00905.1 hypothetical protein [Lactobacillus helveticus]	-	-	-	-	-
Sedimenticola:g003222:NYS7_1:ctg000020:4395880-4396083	204	cold-shock protein [Gammaproteobacteria bacterium]	K03704	COG1278	K	-	-
Sedimenticola:g000374:NYS1_2:ctg000020:3855682-3856443	762	molecular chaperone TorD family protein [gamma proteobacterium endosymbiont of Lamellibrachia anaximandri] >MBL3618343.1 molecular chaperone TorD family protein [gamma proteobacterium endosymbiont of Lamellibrachia anaximandri]	-	COG3381	S	C:GO:0005829	C:cytosol
Sedimenticola:g001009:NYS3_2:ctg000020:349272-350240	969	porin [Gammaproteobacteria bacterium]	-	-	-	-	-
Sedimenticola:g003961:SYS1_2:ctg000020:4292876-4293112	237	50S ribosomal protein L28 [Sedimenticola thiotaurini] >AKH20914.1 50S ribosomal protein L28 [Sedimenticola thiotaurini]	K02902	COG0227	J	P:GO:0034220; P:GO:0055085; F:GO:0015288; C:GO:0009279; C:GO:0016020; C:GO:0016020; C:GO:0110165	P:monoatomic ion transmembrane transport; P:transmembrane transport; F:porin activity; C:cell outer membrane; C:membrane; C:membrane; C:cellular anatomical entity
Sedimenticola:g001460:NYS3_5:ctg000020:1947886-1948158	273	HU family DNA-binding protein [Sedimenticola selenatireducens] >TVO76254.1 HU family DNA-binding protein [Sedimenticola selenatireducens] >TVT61364.1 HU family DNA-binding protein [Sedimenticola selenatireducens]	K03530	COG0776	L	F:GO:0005198; C:GO:0005840	F:structural molecule activity; C:ribosome
Sedimenticola:g005171:SYS5_1:ctg000020:484578-485768	1191	elongation factor Tu [Sedimenticola thiotaurini] >AKH21366.1 elongation factor Tu [Sedimenticola thiotaurini]	K02358	COG0050	J	F:GO:0003677; F:GO:0005198	F:DNA binding; F:structural molecule activity
Sedimenticola:g004775:SYS3_2:ctg000020:4152500-4149616	2885	Cell wall-associated hydrolase [Burkholderia pseudomallei] >VBC12722.1 Cell wall-associated hydrolase [Burkholderia pseudomallei] >VBC14459.1 Cell wall-associated hydrolase [Burkholderia pseudomallei] >VBC37188.1 Cell wall-associated hydrolase [Burkholderia pseudomallei] >VBC37252.1 Cell wall-associated hydrolase [Burkholderia pseudomallei]	-	-	-	F:GO:0003924; F:GO:0045182	F:GTPase activity; F:translation regulator activity
Sedimenticola:g000550:NYS1_3:ctg000020:4170247-4169936	312	c-type cytochrome [Candidatus Vondammii sp. HM_W22]	-	COG2863	C	-	-
Sedimenticola:g001099:NYS3_3:ctg000020:1539273-1539617	345	50S ribosomal protein L19 [Sedimenticola thiotaurini]	K02884	COG0335	J	P:GO:0006091; F:GO:0016491	P:generation of precursor metabolites and energy; F:oxidoreductase activity
Sedimenticola:g000468:NYS1_3:ctg000020:2037304-2037594	291	hypothetical protein [Gammaproteobacteria bacterium]	-	-	-	F:GO:0005198; C:GO:0005840	F:structural molecule activity; C:ribosome
Sedimenticola:g001887:NYS4_2:ctg000020:3969037-3969279	243	hypothetical protein B0D94_05010 [Candidatus Sedimenticola endophacoides] >OQX35561.1 hypothetical protein B0D96_06525 [Candidatus Sedimenticola endophacoides] >OQX35682.1 hypothetical protein B0D84_02180 [Candidatus Sedimenticola endophacoides] >OQX40493.1 hypothetical protein B0D89_07620 [Candidatus Sedimenticola endophacoides] >OQX43175.1 hypothetical protein B0D88_04995 [Candidatus Sedimentic…	K09794	COG2841	S	-	-
Sedimenticola:g003394:NYS7_2:ctg000020:3582115-3582462	348	hypothetical protein B0D96_02905 [Candidatus Sedimenticola endophacoides] >OQX39418.1 hypothetical protein B0D89_10810 [Candidatus Sedimenticola endophacoides] >OQX42890.1 hypothetical protein B0D82_00295 [Candidatus Sedimenticola endophacoides] >PUD99057.1 hypothetical protein C3L26_10525 [Candidatus Sedimenticola endophacoides] >PUE02523.1 hypothetical protein C3L25_10540 [Candidatus Sedimentic…	-	-	-	-	-
Sedimenticola:g000854:NYS1_5:ctg000020:37086-37541	456	Hsp20 family protein [Gammaproteobacteria bacterium] >MCP5304528.1 Hsp20 family protein [Chromatiaceae bacterium] >MCP5314256.1 Hsp20 family protein [Chromatiaceae bacterium]	K04080	COG0071	O	-	-
Sedimenticola:g003919:SYS1_2:ctg000020:3371630-3371938	309	hypothetical protein BOW53_16530 [Solemya pervernicosa gill symbiont]	K07483	COG2963	L	-	-
Sedimenticola:g002020:NYS4_3:ctg000020:2879337-2878966	372	IS256 family transposase [Candidatus Polarisedimenticolaceae bacterium]	-	COG3328	L	P:GO:0006310; F:GO:0003677; F:GO:0140097	P:DNA recombination; F:DNA binding; F:catalytic activity, acting on DNA
Sedimenticola:g005427:SYS5_3:ctg000020:152993-152625	369	F0F1 ATP synthase subunit I [Sedimenticola thiotaurini]	K02116	COG3312	C	P:GO:0006310; F:GO:0003677; F:GO:0140097	P:DNA recombination; F:DNA binding; F:catalytic activity, acting on DNA
Sedimenticola:g003921:SYS1_2:ctg000020:3417574-3417215	360	50S ribosomal protein L20 [Solemya velesiana gill symbiont] >OOZ34962.1 50S ribosomal protein L20 [Solemya velesiana gill symbiont]	K02887	COG0292	J	C:GO:0016020	C:membrane
Sedimenticola:g000422:NYS1_2:ctg000020:961339-961671	333	TusE/DsrC/DsvC family sulfur relay protein [Gammaproteobacteria bacterium]	K23077	COG2920	P	P:GO:0042254; P:GO:0065003; F:GO:0003723; F:GO:0005198; C:GO:0005840	P:ribosome biogenesis; P:protein-containing complex assembly; F:RNA binding; F:structural molecule activity; C:ribosome
Sedimenticola:g005388:SYS5_2:ctg000020:9556-9140	417	IS256 family transposase [Candidatus Polarisedimenticolaceae bacterium]	-	COG3328	L	F:GO:0016491; F:GO:0016740	F:oxidoreductase activity; F:transferase activity
Sedimenticola:g004975:SYS3_3:ctg000020:4124764-4124507	258	50S ribosomal protein L27 [Sedimenticola selenatireducens] >PLX60092.1 50S ribosomal protein L27 [Sedimenticola selenatireducens]	K02899	COG0211	J	P:GO:0006310; F:GO:0003677; F:GO:0140097	P:DNA recombination; F:DNA binding; F:catalytic activity, acting on DNA
Sedimenticola:g000671:NYS1_4:ctg000020:3220280-3219900	381	hypothetical protein C3L26_02805 [Candidatus Sedimenticola endophacoides] >PUE04834.1 hypothetical protein C3L25_02795 [Candidatus Sedimenticola endophacoides]	-	-	-	F:GO:0005198; C:GO:0005840	F:structural molecule activity; C:ribosome
Sedimenticola:g001852:NYS4_2:ctg000020:3128893-3128486	408	30S ribosomal protein S6 [Candidatus Vondammii sp. HM_W22]	K02990	COG0360	J	P:GO:0006091; P:GO:0006520; F:GO:0005215; F:GO:0016491	P:generation of precursor metabolites and energy; P:amino acid metabolic process; F:transporter activity; F:oxidoreductase activity
Sedimenticola:g001796:NYS4_2:ctg000020:157618-157403	216	MULTISPECIES: cold-shock protein [Marinomonas] >KZN12315.1 cold-shock protein [Marinomonas sp. TW1] >RBO78370.1 putative cold-shock DNA-binding protein [Marinomonas aquiplantarum]	K03704	COG1278	K	F:GO:0003723; F:GO:0005198; C:GO:0005840	F:RNA binding; F:structural molecule activity; C:ribosome
Sedimenticola:g000320:NYS1_2:ctg000020:249591-249361	231	IS1595 family transposase, partial [gamma proteobacterium symbiont of Ctena orbiculata] >PUB80806.1 IS1595 family transposase, partial [gamma proteobacterium symbiont of Ctena orbiculata] >PUB81004.1 IS1595 family transposase, partial [gamma proteobacterium symbiont of Ctena orbiculata] >PUB81202.1 IS1595 family transposase, partial [gamma proteobacterium symbiont of Ctena orbiculata] >PUB85177.1…	-	COG3677	L	F:GO:0003677; C:GO:0005829	F:DNA binding; C:cytosol
Sedimenticola:g000366:NYS1_2:ctg000020:3585877-3587106	1230	hypothetical protein B0D94_08095 [Candidatus Sedimenticola endophacoides] >OQX34877.1 hypothetical protein B0D96_08315 [Candidatus Sedimenticola endophacoides] >OQX40261.1 hypothetical protein B0D89_08460 [Candidatus Sedimenticola endophacoides] >OQX45844.1 hypothetical protein B0D86_02785 [Candidatus Sedimenticola endophacoides] >OQX48813.1 hypothetical protein B0D87_03765 [Candidatus Sedimentic…	-	COG5557	C	-	-
Sedimenticola:g000672:NYS1_4:ctg000020:3222981-3222292	690	cytochrome-c oxidase, cbb3-type subunit II [Candidatus Vondammii sp. HM_W22]	K00405	COG2993	C	C:GO:0005886	C:plasma membrane
Sedimenticola:g005491:SYS5_3:ctg000020:2703572-2703267	306	-	-	-	-	P:GO:0006091; F:GO:0016491	P:generation of precursor metabolites and energy; F:oxidoreductase activity
Sedimenticola:g001018:NYS3_2:ctg000020:3719538-3719984	447	cytochrome c [Candidatus Endoriftia persephone] >MBA1329813.1 cytochrome C [Candidatus Endoriftia persephone str. Guaymas] >KRT53923.1 nitric oxide reductase, NorC subunit apoprotein [endosymbiont of Ridgeia piscesae] >KRT56791.1 nitric oxide reductase, NorC subunit apoprotein [endosymbiont of Ridgeia piscesae] >USF87763.1 cytochrome c [Candidatus Endoriftia persephone] >USF87783.1 cytochrome c […	K02305	COG2010	C	-	-
Sedimenticola:g002894:NYS6_2:ctg000020:4401730-4401960	231	-	-	-	-	P:GO:0006091; F:GO:0016491	P:generation of precursor metabolites and energy; F:oxidoreductase activity
Sedimenticola:g001350:NYS3_4:ctg000020:3587252-3588046	795	hypothetical protein B0D94_08090 [Candidatus Sedimenticola endophacoides] >OQX34871.1 hypothetical protein B0D96_08310 [Candidatus Sedimenticola endophacoides] >OQX40255.1 hypothetical protein B0D89_08455 [Candidatus Sedimenticola endophacoides] >OQX43977.1 hypothetical protein B0D88_03405 [Candidatus Sedimenticola endophacoides] >OQX47558.1 hypothetical protein B0D87_09230 [Candidatus Sedimentic…	-	-	-	-	-
Sedimenticola:g005095:SYS5_1:ctg000020:2500716-2500498	219	translation initiation factor IF-1 [Gammaproteobacteria bacterium] >MCP3669867.1 translation initiation factor IF-1 [Gammaproteobacteria bacterium] >MCP4127400.1 translation initiation factor IF-1 [Gammaproteobacteria bacterium] >MCP4994963.1 translation initiation factor IF-1 [Gammaproteobacteria bacterium]	K02518	COG0361	J	-	-
Sedimenticola:g002884:NYS6_2:ctg000020:4125768-4125454	315	50S ribosomal protein L21 [Solemya velesiana gill symbiont] >OOZ36752.1 50S ribosomal protein L21 [Solemya velesiana gill symbiont]	K02888	COG0261	J	F:GO:0003723; F:GO:0045182	F:RNA binding; F:translation regulator activity
Sedimenticola:g000005:NYS1_1:ctg000020:1126389-1126216	174	Flp family type IVb pilin [Acidimicrobiaceae bacterium]	K02651	-	-	F:GO:0003723; F:GO:0005198; C:GO:0005840	F:RNA binding; F:structural molecule activity; C:ribosome
Sedimenticola:g003684:SYS1_1:ctg000020:1351274-1351579	306	DUF4280 domain-containing protein [Vibrio spartinae] >SIO93973.1 hypothetical protein VSP9026_01654 [Vibrio spartinae]	-	-	S	C:GO:0016020	C:membrane
Sedimenticola:g000589:NYS1_4:ctg000020:113347-113141	207	50S ribosomal protein L31 [Gammaproteobacteria bacterium]	K02909	COG0254	J	-	-
Sedimenticola:g004813:SYS3_2:ctg000020:834808-835053	246	YfhL family 4Fe-4S dicluster ferredoxin [Solemya elarraichensis gill symbiont] >OOZ42501.1 ferredoxin [Solemya elarraichensis gill symbiont]	-	COG1145	C	F:GO:0003723; F:GO:0005198; C:GO:0005840	F:RNA binding; F:structural molecule activity; C:ribosome
Sedimenticola:g002273:NYS5_1:ctg000020:4242132-4241842	291	co-chaperone GroES [Gammaproteobacteria bacterium] >MCP5415972.1 co-chaperone GroES [Chromatiaceae bacterium]	K04078	COG0234	O	F:GO:0016829	F:lyase activity
Sedimenticola:g001295:NYS3_4:ctg000020:2116433-2115762	672	Bax inhibitor-1 family protein [Candidatus Vondammii sp. HM_W22]	K19416	COG0670	S	F:GO:0044183; F:GO:0140657	F:protein folding chaperone; F:ATP-dependent activity
Sedimenticola:g002549:NYS5_3:ctg000020:3224476-3223043	1434	cytochrome-c oxidase, cbb3-type subunit I [Gammaproteobacteria bacterium]	K00404	COG3278	C	P:GO:0012501	P:programmed cell death
Sedimenticola:g002031:NYS4_3:ctg000020:3222108-3221266	843	cytochrome-c oxidase, cbb3-type subunit III [Sedimenticola thiotaurini]	K00406	COG2010	C	P:GO:0006091; P:GO:0055085; F:GO:0005215; F:GO:0016491; C:GO:0005886	P:generation of precursor metabolites and energy; P:transmembrane transport; F:transporter activity; F:oxidoreductase activity; C:plasma membrane
Sedimenticola:g003605:NYS7_3:ctg000020:3584920-3585951	1032	4Fe-4S ferredoxin [Candidatus Sedimenticola endophacoides] >OQX34872.1 4Fe-4S ferredoxin [Candidatus Sedimenticola endophacoides] >OQX40256.1 4Fe-4S ferredoxin [Candidatus Sedimenticola endophacoides] >OQX45842.1 4Fe-4S ferredoxin [Candidatus Sedimenticola endophacoides] >OQX47467.1 4Fe-4S ferredoxin [Candidatus Sedimenticola endophacoides]	K00184	COG0437	C	P:GO:0006091; P:GO:0055085; F:GO:0016491; C:GO:0005886	P:generation of precursor metabolites and energy; P:transmembrane transport; F:oxidoreductase activity; C:plasma membrane
Sedimenticola:g004093:SYS1_3:ctg000020:348179-348571	393	30S ribosomal protein S9 [Candidatus Vondammii sp. HM_W22]	K02996	COG0103	J	F:GO:0046872; F:GO:0051536	F:metal ion binding; F:iron-sulfur cluster binding
Sedimenticola:g001788:NYS4_2:ctg000020:1346465-1346758	294	hypothetical protein [Gammaproteobacteria bacterium]	-	-	-	F:GO:0005198; C:GO:0005840	F:structural molecule activity; C:ribosome
Sedimenticola:g004680:SYS3_2:ctg000020:3128169-3127942	228	30S ribosomal protein S18 [Candidatus Polarisedimenticolaceae bacterium]	K02963	COG0238	J	-	-
Sedimenticola:g004450:SYS3_2:ctg000020:1443557-1443886	330	-	-	-	-	F:GO:0003723; F:GO:0005198; C:GO:0005840	F:RNA binding; F:structural molecule activity; C:ribosome
Sedimenticola:g004999:SYS3_3:ctg000020:488382-488909	528	50S ribosomal protein L10 [Gammaproteobacteria bacterium] >MCP4127577.1 50S ribosomal protein L10 [Gammaproteobacteria bacterium]	K02864	COG0244	J	-	-
Sedimenticola:g000223:NYS1_1:ctg000020:4367877-4368374	498	DNA-binding protein [Gammaproteobacteria bacterium]	-	COG0776	L	F:GO:0003723; F:GO:0005198; C:GO:0005840	F:RNA binding; F:structural molecule activity; C:ribosome
Sedimenticola:g005535:SYS5_3:ctg000020:3221928-3221716	213	cbb3-type cytochrome c oxidase subunit 3 [Candidatus Vondammii sp. HM_W22]	-	-	S	F:GO:0003677; F:GO:0005198	F:DNA binding; F:structural molecule activity
Sedimenticola:g001087:NYS3_3:ctg000020:1358043-1357885	159	-	-	-	-	C:GO:0016020	C:membrane
Sedimenticola:g001800:NYS4_2:ctg000020:1778986-1778663	324	DnaJ domain-containing protein [Gammaproteobacteria bacterium]	-	COG0484	O	-	-
Sedimenticola:g000652:NYS1_4:ctg000020:2704370-2703651	720	-	-	-	-	F:GO:0005488	F:binding
Sedimenticola:g000348:NYS1_2:ctg000020:3103763-3103530	234	acyl carrier protein [Candidatus Vondammii sp. HM_W22]	K02078	COG0236	IQ	-	-
Sedimenticola:g003702:SYS1_1:ctg000020:1649010-1648540	471	Lrp/AsnC family transcriptional regulator, partial [Gammaproteobacteria bacterium]	-	-	-	P:GO:0006629; P:GO:1901135; F:GO:0140104	P:lipid metabolic process; P:carbohydrate derivative metabolic process; F:molecular carrier activity
Sedimenticola:g001734:NYS4_1:ctg000020:4164394-4164008	387	iron-sulfur cluster assembly accessory protein [Candidatus Vondammii sp. HM_W22]	K15724	COG0316	S	P:GO:0006355; F:GO:0003677	P:regulation of DNA-templated transcription; F:DNA binding
Sedimenticola:g002770:NYS6_2:ctg000020:1537721-1537972	252	30S ribosomal protein S16 [Candidatus Vondammii sp. HM_W22]	K02959	COG0228	J	P:GO:0006790	P:sulfur compound metabolic process
Sedimenticola:g001012:NYS3_2:ctg000020:3561184-3561540	357	-	-	-	-	F:GO:0005198; C:GO:0005840	F:structural molecule activity; C:ribosome
Sedimenticola:g003909:SYS1_2:ctg000020:3127208-3126756	453	50S ribosomal protein L9 [Sedimenticola thiotaurini] >AKH19534.1 50S ribosomal protein L9 [Sedimenticola thiotaurini]	K02939	COG0359	J	-	-
Sedimenticola:g003665:NYS7_3:ctg000020:608709-609062	354	TusE/DsrC/DsvC family sulfur relay protein [Sedimenticola thiotaurini]	K23077	COG2920	P	F:GO:0003723; F:GO:0005198; C:GO:0005840	F:RNA binding; F:structural molecule activity; C:ribosome
Sedimenticola:g002823:NYS6_2:ctg000020:2705058-2705339	282	transcriptional regulator [Oceanospirillaceae bacterium]	-	COG2336	T	F:GO:0016740; C:GO:0005737	F:transferase activity; C:cytoplasm
Sedimenticola:g004187:SYS3_1:ctg000020:1839706-1839897	192	-	-	-	-	F:GO:0003677	F:DNA binding
Sedimenticola:g001049:NYS3_2:ctg000020:498805-499275	471	MAG: 30S ribosomal protein S7 [Sedimenticola sp.]	K02992	COG0049	J	-	-
Sedimenticola:g004166:SYS3_1:ctg000020:1226062-1225340	723	-	-	-	-	F:GO:0003723; F:GO:0005198; C:GO:0005840	F:RNA binding; F:structural molecule activity; C:ribosome
Sedimenticola:g003391:NYS7_2:ctg000020:3481323-3481093	231	IS256 family transposase [Candidatus Polarisedimenticolaceae bacterium]	-	COG3328	L	-	-
Sedimenticola:g000442:NYS1_3:ctg000020:1443579-1444148	570	-	-	-	-	P:GO:0006310; F:GO:0003677; F:GO:0140097	P:DNA recombination; F:DNA binding; F:catalytic activity, acting on DNA
Sedimenticola:g004327:SYS3_1:ctg000020:3773612-3771318	2295	Sec-dependent nitrous-oxide reductase [Gammaproteobacteria bacterium]	K00376	COG4263	C	-	-
Sedimenticola:g003659:NYS7_3:ctg000020:513494-513850	357	30S ribosomal protein S13 [Chromatiales bacterium]	K02952	COG0099	J	F:GO:0016491	F:oxidoreductase activity
Sedimenticola:g000440:NYS1_3:ctg000020:1374914-1374318	597	bifunctional diguanylate cyclase/phosphodiesterase [Gammaproteobacteria bacterium]	-	-	-	F:GO:0003723; F:GO:0005198; C:GO:0005840	F:RNA binding; F:structural molecule activity; C:ribosome
Sedimenticola:g003939:SYS1_2:ctg000020:3724524-3726152	1629	nitrite reductase [Gammaproteobacteria bacterium]	K15864	COG2010	C	P:GO:0000160; P:GO:0016310; P:GO:0022900; F:GO:0009055; F:GO:0016301; F:GO:0016740; F:GO:0016772; F:GO:0016773; F:GO:0020037; C:GO:0016020; C:GO:0016020	P:phosphorelay signal transduction system; P:phosphorylation; P:electron transport chain; F:electron transfer activity; F:kinase activity; F:transferase activity; F:transferase activity, transferring phosphorus-containing groups; F:phosphotransferase activity, alcohol group as acceptor; F:heme binding; C:membrane; C:membrane
Sedimenticola:g004794:SYS3_2:ctg000020:507321-507581	261	30S ribosomal protein S17 [Candidatus Sedimenticola endophacoides] >OQX40366.1 30S ribosomal protein S17 [Candidatus Sedimenticola endophacoides] >OQX42077.1 30S ribosomal protein S17 [Candidatus Sedimenticola endophacoides] >OQX42814.1 30S ribosomal protein S17 [Candidatus Sedimenticola endophacoides] >OQX46357.1 30S ribosomal protein S17 [Candidatus Sedimenticola endophacoides]	K02961	COG0186	J	P:GO:0006091; F:GO:0016491	P:generation of precursor metabolites and energy; F:oxidoreductase activity
Sedimenticola:g000927:NYS3_2:ctg000020:17248-17084	165	IS1595 family transposase, partial [gamma proteobacterium symbiont of Ctena orbiculata] >PUB80806.1 IS1595 family transposase, partial [gamma proteobacterium symbiont of Ctena orbiculata] >PUB81004.1 IS1595 family transposase, partial [gamma proteobacterium symbiont of Ctena orbiculata] >PUB81202.1 IS1595 family transposase, partial [gamma proteobacterium symbiont of Ctena orbiculata] >PUB85177.1…	-	COG3677	L	F:GO:0003723; F:GO:0005198; C:GO:0005840	F:RNA binding; F:structural molecule activity; C:ribosome
Sedimenticola:g001092:NYS3_3:ctg000020:141276-140308	969	TAXI family TRAP transporter solute-binding subunit [Gammaproteobacteria bacterium]	K07080	COG2358	S	-	-
Sedimenticola:g003280:NYS7_2:ctg000020:151663-151433	231	MULTISPECIES: F0F1 ATP synthase subunit C [Candidatus Thiodiazotropha] >MBT2970152.1 F0F1 ATP synthase subunit C [Candidatus Thiodiazotropha taylori] >MBT3010919.1 F0F1 ATP synthase subunit C [Candidatus Thiodiazotropha sp. (ex Lucina pensylvanica)] >MBT3014711.1 F0F1 ATP synthase subunit C [Candidatus Thiodiazotropha taylori] >MBT3037599.1 F0F1 ATP synthase subunit C [Candidatus Thiodiazotropha …	K02110	COG0636	C	-	-
Sedimenticola:g003978:SYS1_2:ctg000020:608780-609133	354	TusE/DsrC/DsvC family sulfur relay protein [Sedimenticola thiotaurini]	K23077	COG2920	P	P:GO:0055085; P:GO:0055086; P:GO:1901135; F:GO:0005215; F:GO:0008289; F:GO:0016787; F:GO:0016874; C:GO:0005886	P:transmembrane transport; P:nucleobase-containing small molecule metabolic process; P:carbohydrate derivative metabolic process; F:transporter activity; F:lipid binding; F:hydrolase activity; F:ligase activity; C:plasma membrane
Sedimenticola:g003826:SYS1_1:ctg000020:4385362-4383368	1995	MAG: adenylyl-sulfate reductase subunit alpha [Sedimenticola sp.]	K00394	COG1053	C	F:GO:0016740; C:GO:0005737	F:transferase activity; C:cytoplasm
Sedimenticola:g001406:NYS3_4:ctg000020:966096-966617	522	sulfur reduction protein DsrJ [Candidatus Vondammii sp. HM_W22]	-	-	-	F:GO:0016491	F:oxidoreductase activity
Sedimenticola:g003809:SYS1_1:ctg000020:3969358-3969209	150	alpha/beta fold hydrolase [Chromatiaceae bacterium]	-	-	-	-	-
Sedimenticola:g000635:NYS1_4:ctg000020:2218064-2217621	444	RNA polymerase-binding protein DksA [Sedimenticola thiotaurini]	K06204	COG1734	T	F:GO:0016740	F:transferase activity
Sedimenticola:g003375:NYS7_2:ctg000020:3221983-3221141	843	cytochrome-c oxidase, cbb3-type subunit III [Sedimenticola thiotaurini]	K00406	COG2010	C	P:GO:0010468; F:GO:0008270; C:GO:0005737	P:regulation of gene expression; F:zinc ion binding; C:cytoplasm
Sedimenticola:g003031:NYS6_3:ctg000020:3852530-3855094	2565	molybdopterin-dependent oxidoreductase [Candidatus Thiodiazotropha sp. (ex Lucina pensylvanica)] >MCG8024883.1 molybdopterin-dependent oxidoreductase [Candidatus Thiodiazotropha endolucinida] >MCG8047559.1 molybdopterin-dependent oxidoreductase [Candidatus Thiodiazotropha taylori]	-	COG0243	C	P:GO:0006091; P:GO:0055085; F:GO:0016491; C:GO:0005886	P:generation of precursor metabolites and energy; P:transmembrane transport; F:oxidoreductase activity; C:plasma membrane
Sedimenticola:g003230:NYS7_1:ctg000020:510464-510820	357	50S ribosomal protein L18 [Gammaproteobacteria bacterium]	K02881	COG0256	J	F:GO:0016491	F:oxidoreductase activity
Sedimenticola:g002587:NYS5_3:ctg000020:4469253-4468954	300	hypothetical protein [Gammaproteobacteria bacterium]	-	-	-	F:GO:0003723; F:GO:0005198; C:GO:0005840	F:RNA binding; F:structural molecule activity; C:ribosome
Sedimenticola:g004998:SYS3_3:ctg000020:485858-486226	369	preprotein translocase subunit SecE [Solemya velesiana gill symbiont] >OOZ36029.1 preprotein translocase subunit SecE [Solemya velesiana gill symbiont]	K03073	COG0690	U	-	-
Sedimenticola:g003556:NYS7_3:ctg000020:261910-261311	600	autoinducer binding domain-containing protein [Imhoffiella purpurea] >EXJ13301.1 hypothetical protein D779_3892 [Imhoffiella purpurea]	-	-	-	P:GO:0006886; P:GO:0055085; F:GO:0005215; C:GO:0005886	P:intracellular protein transport; P:transmembrane transport; F:transporter activity; C:plasma membrane
Sedimenticola:g003860:SYS1_2:ctg000020:146449-146030	420	F0F1 ATP synthase subunit epsilon [Candidatus Polarisedimenticolaceae bacterium]	K02114	COG0355	C	-	-
Sedimenticola:g002349:NYS5_2:ctg000020:2062570-2062412	159	-	-	-	-	P:GO:0055085; P:GO:0055086; P:GO:1901135; F:GO:0005215; F:GO:0016874; C:GO:0005886	P:transmembrane transport; P:nucleobase-containing small molecule metabolic process; P:carbohydrate derivative metabolic process; F:transporter activity; F:ligase activity; C:plasma membrane
Sedimenticola:g000662:NYS1_4:ctg000020:290825-291211	387	hypothetical protein C3L26_02805 [Candidatus Sedimenticola endophacoides] >PUE04834.1 hypothetical protein C3L25_02795 [Candidatus Sedimenticola endophacoides]	-	-	-	-	-
Sedimenticola:g003568:NYS7_3:ctg000020:2891005-2891208	204	hypothetical protein DJ031_07840 [bacterium endosymbiont of Escarpia laminata]	-	-	-	-	-
Sedimenticola:g005373:SYS5_2:ctg000020:509382-509774	393	30S ribosomal protein S8 [Gammaproteobacteria bacterium]	K02994	COG0096	J	F:GO:0016740	F:transferase activity
Sedimenticola:g001916:NYS4_2:ctg000020:502772-503083	312	MULTISPECIES: 30S ribosomal protein S10 [Sedimenticola] >AKH21367.1 30S ribosomal protein S10 [Sedimenticola thiotaurini] >PLX62270.1 30S ribosomal protein S10 [Sedimenticola selenatireducens] >TVO78287.1 30S ribosomal protein S10 [Sedimenticola selenatireducens] >TVT51456.1 30S ribosomal protein S10 [Sedimenticola thiotaurini] >TVT61877.1 30S ribosomal protein S10 [Sedimenticola selenatireducens]	K02946	COG0051	J	F:GO:0003723; F:GO:0005198; C:GO:0005840	F:RNA binding; F:structural molecule activity; C:ribosome
Sedimenticola:g002584:NYS5_3:ctg000020:4385876-4385403	474	adenylyl-sulfate reductase subunit beta [Candidatus Sedimenticola endophacoides] >OQX35219.1 adenylyl-sulfate reductase subunit beta [Candidatus Sedimenticola endophacoides] >OQX36270.1 adenylyl-sulfate reductase subunit beta [Candidatus Sedimenticola endophacoides] >OQX39405.1 adenylyl-sulfate reductase subunit beta [Candidatus Sedimenticola endophacoides] >OQX41219.1 adenylyl-sulfate reductase …	K00395	COG1146	C	F:GO:0003723; F:GO:0005198; C:GO:0005840	F:RNA binding; F:structural molecule activity; C:ribosome
Sedimenticola:g004715:SYS3_2:ctg000020:349466-350200	735	porin [Thiotrichales bacterium]	-	-	-	F:GO:0016491	F:oxidoreductase activity
Sedimenticola:g005322:SYS5_2:ctg000020:3413041-3412742	300	integration host factor subunit alpha [Candidatus Vondammii sp. HM_W22]	K04764	COG0776	K	-	-
Sedimenticola:g004903:SYS3_3:ctg000020:27245-27673	429	CBS domain-containing protein [Candidatus Vondammii sp. HM_W22]	-	COG0517	S	P:GO:0006310; P:GO:0006355; F:GO:0003677; F:GO:0005198	P:DNA recombination; P:regulation of DNA-templated transcription; F:DNA binding; F:structural molecule activity
Sedimenticola:g004135:SYS1_3:ctg000020:595490-595771	282	DNA-directed RNA polymerase subunit omega [Gammaproteobacteria bacterium]	K03060	COG1758	K	P:GO:0016310; F:GO:0016301	P:phosphorylation; F:kinase activity
Sedimenticola:g001766:NYS4_1:ctg000020:66076-65747	330	DDE-type integrase/transposase/recombinase [Candidatus Thiodiazotropha lotti]	-	COG2801	L	P:GO:0006351; F:GO:0003677; F:GO:0016740; F:GO:0140098	P:DNA-templated transcription; F:DNA binding; F:transferase activity; F:catalytic activity, acting on RNA
Sedimenticola:g002628:NYS6_1:ctg000020:1490203-1489868	336	MAG: flagellar biosynthesis anti-sigma factor FlgM [Sedimenticola sp.]	-	-	-	P:GO:0015074; F:GO:0003676; F:GO:0003677	P:DNA integration; F:nucleic acid binding; F:DNA binding
Sedimenticola:g000857:NYS1_5:ctg000020:3771300-3770977	324	cytochrome c [Candidatus Thiodiazotropha sp. (ex. Lucinisca nassula)] >MBW9273004.1 cytochrome c [Candidatus Thiodiazotropha sp. (ex. Lucinisca nassula)] >PUB81221.1 cytochrome C [gamma proteobacterium symbiont of Ctena orbiculata]	-	COG2863	C	P:GO:0044781; P:GO:0045892	P:bacterial-type flagellum organization; P:negative regulation of DNA-templated transcription
Sedimenticola:g004719:SYS3_2:ctg000020:3526678-3526463	216	IS256 family transposase [Candidatus Polarisedimenticolaceae bacterium]	-	COG3328	L	P:GO:0006091; F:GO:0016491	P:generation of precursor metabolites and energy; F:oxidoreductase activity
Sedimenticola:g003550:NYS7_3:ctg000020:2527420-2528091	672	alkyl hydroperoxide reductase [Candidatus Sedimenticola endophacoides] >OQX35609.1 alkyl hydroperoxide reductase [Candidatus Sedimenticola endophacoides] >OQX41969.1 alkyl hydroperoxide reductase [Candidatus Sedimenticola endophacoides] >OQX47508.1 alkyl hydroperoxide reductase [Candidatus Sedimenticola endophacoides] >OQX48837.1 alkyl hydroperoxide reductase [Candidatus Sedimenticola endophacoid…	K03386	COG0450	O	P:GO:0006310; F:GO:0003677; F:GO:0140097	P:DNA recombination; F:DNA binding; F:catalytic activity, acting on DNA
Sedimenticola:g002129:NYS5_1:ctg000020:145805-145224	582	-	-	-	-	F:GO:0016209; F:GO:0016491	F:antioxidant activity; F:oxidoreductase activity
Sedimenticola:g004374:SYS3_1:ctg000020:498419-498793	375	30S ribosomal protein S12 [Chromatiales bacterium]	K02950	COG0048	J	-	-
Sedimenticola:g000563:NYS1_3:ctg000020:4550183-4549878	306	IS1595 family transposase [Candidatus Thiodiazotropha lotti]	-	-	-	F:GO:0003723; F:GO:0005198; C:GO:0005840	F:RNA binding; F:structural molecule activity; C:ribosome
Sedimenticola:g003017:NYS6_3:ctg000020:357943-357665	279	MAG: TIGR02449 family protein [Sedimenticola sp.]	K09892	-	S	-	-
Sedimenticola:g001201:NYS3_3:ctg000020:4170527-4170216	312	c-type cytochrome [Candidatus Vondammii sp. HM_W22]	-	COG2863	C	P:GO:0000910	P:cytokinesis
Sedimenticola:g001632:NYS4_1:ctg000020:1075724-1076062	339	Grx4 family monothiol glutaredoxin [Gammaproteobacteria bacterium]	K07390	COG0278	C	P:GO:0006091; F:GO:0016491	P:generation of precursor metabolites and energy; F:oxidoreductase activity
Sedimenticola:g003571:NYS7_3:ctg000020:2934093-2934407	315	DUF1778 domain-containing protein [Ectothiorhodospiraceae bacterium]	-	COG4453	S	F:GO:0016491	F:oxidoreductase activity
Sedimenticola:g003229:NYS7_1:ctg000020:505565-505840	276	30S ribosomal protein S19 [Gammaproteobacteria bacterium] >MCP4993236.1 30S ribosomal protein S19 [Gammaproteobacteria bacterium]	K02965	COG0185	J	P:GO:0006355	P:regulation of DNA-templated transcription
Sedimenticola:g003617:NYS7_3:ctg000020:3856567-3857640	1074	4Fe-4S dicluster domain-containing protein [Candidatus Thiodiazotropha sp.] >MCM8921299.1 4Fe-4S dicluster domain-containing protein [Candidatus Thiodiazotropha sp.]	-	-	-	F:GO:0003723; F:GO:0005198; C:GO:0005840	F:RNA binding; F:structural molecule activity; C:ribosome
Sedimenticola:g002453:NYS5_2:ctg000020:507732-508100	369	MULTISPECIES: 50S ribosomal protein L14 [Sedimenticola] >AKH21377.1 50S ribosomal protein L14 [Sedimenticola thiotaurini] >PLX62280.1 50S ribosomal protein L14 [Sedimenticola selenatireducens] >TVO78297.1 50S ribosomal protein L14 [Sedimenticola selenatireducens] >TVT51446.1 50S ribosomal protein L14 [Sedimenticola thiotaurini] >TVT61866.1 50S ribosomal protein L14 [Sedimenticola selenatireducens]	K02874	COG0093	J	F:GO:0008270; F:GO:0046872; F:GO:0051536	F:zinc ion binding; F:metal ion binding; F:iron-sulfur cluster binding
Sedimenticola:g001148:NYS3_3:ctg000020:3027363-3026074	1290	cytochrome C [Candidatus Sedimenticola endophacoides] >OQX36222.1 cytochrome C [Candidatus Sedimenticola endophacoides] >OQX40055.1 cytochrome C [Candidatus Sedimenticola endophacoides] >OQX48232.1 cytochrome C [Candidatus Sedimenticola endophacoides] >PUD99968.1 cytochrome C [Candidatus Sedimenticola endophacoides]	K17229	COG0446	C	F:GO:0003723; F:GO:0005198; C:GO:0005840	F:RNA binding; F:structural molecule activity; C:ribosome
Sedimenticola:g003658:NYS7_3:ctg000020:507236-507436	201	50S ribosomal protein L29 [Chromatiales bacterium]	K02904	COG0255	J	F:GO:0016491	F:oxidoreductase activity
Sedimenticola:g000296:NYS1_2:ctg000020:17600-17184	417	IS1595 family transposase [Candidatus Thiodiazotropha taylori]	-	COG3677	L	F:GO:0005198; C:GO:0005840	F:structural molecule activity; C:ribosome
Sedimenticola:g003831:SYS1_1:ctg000020:510773-511279	507	30S ribosomal protein S5 [Gammaproteobacteria bacterium]	K02988	COG0098	J	P:GO:0006412	P:translation
Sedimenticola:g000242:NYS1_1:ctg000020:511484-511918	435	50S ribosomal protein L15 [Candidatus Sedimenticola endophacoides] >OQX40376.1 50S ribosomal protein L15 [Candidatus Sedimenticola endophacoides] >OQX42067.1 50S ribosomal protein L15 [Candidatus Sedimenticola endophacoides] >OQX43444.1 50S ribosomal protein L15 [Candidatus Sedimenticola endophacoides] >OQX48542.1 50S ribosomal protein L15 [Candidatus Sedimenticola endophacoides]	K02876	COG0200	J	F:GO:0003723; F:GO:0005198; C:GO:0005840	F:RNA binding; F:structural molecule activity; C:ribosome
Sedimenticola:g000666:NYS1_4:ctg000020:3107186-3107007	180	50S ribosomal protein L32 [Sedimenticola selenatireducens]	K02911	COG0333	J	F:GO:0003723; F:GO:0005198; C:GO:0005840	F:RNA binding; F:structural molecule activity; C:ribosome
Sedimenticola:g001560:NYS3_5:ctg000020:3565449-3565736	288	hypothetical protein [Gammaproteobacteria bacterium]	-	-	-	F:GO:0005198; C:GO:0005840	F:structural molecule activity; C:ribosome
Sedimenticola:g001723:NYS4_1:ctg000020:3909948-3909673	276	helix-turn-helix transcriptional regulator [Burkholderiales bacterium] >MCP5291882.1 helix-turn-helix transcriptional regulator [Burkholderiales bacterium]	-	COG1396	K	-	-
Sedimenticola:g003900:SYS1_2:ctg000020:2892207-2891662	546	-	-	-	-	F:GO:0003677	F:DNA binding
Sedimenticola:g001823:NYS4_2:ctg000020:2235641-2236216	576	RNA polymerase sigma factor RpoE [Sedimenticola thiotaurini]	K03088	COG1595	K	-	-
Sedimenticola:g001187:NYS3_3:ctg000020:3852002-3852790	789	hypothetical protein B0D96_00135 [Candidatus Sedimenticola endophacoides] >OQX48393.1 hypothetical protein B0D87_05925 [Candidatus Sedimenticola endophacoides] >PUE00987.1 hypothetical protein C3L24_08570 [Candidatus Sedimenticola endophacoides]	-	-	-	F:GO:0003677; F:GO:0140110	F:DNA binding; F:transcription regulator activity
Sedimenticola:g005163:SYS5_1:ctg000020:4323806-4325848	2043	sodium-translocating pyrophosphatase [endosymbiont of Lamellibrachia luymesi] >RDH94185.1 sodium-translocating pyrophosphatase [endosymbiont of Seepiophila jonesi]	K15987	COG3808	C	-	-
Sedimenticola:g000725:NYS1_4:ctg000020:516022-516414	393	50S ribosomal protein L17 [Sedimenticola selenatireducens] >PLX62295.1 50S ribosomal protein L17 [Sedimenticola selenatireducens]	K02879	COG0203	J	P:GO:0055085; F:GO:0005215; F:GO:0016787; C:GO:0005886	P:transmembrane transport; F:transporter activity; F:hydrolase activity; C:plasma membrane
Sedimenticola:g001613:NYS3_5:ctg000020:509756-510289	534	50S ribosomal protein L6 [Sedimenticola thiotaurini] >AKH21380.1 50S ribosomal protein L6 [Sedimenticola thiotaurini]	K02933	COG0097	J	F:GO:0005198; C:GO:0005840	F:structural molecule activity; C:ribosome
Sedimenticola:g004911:SYS3_3:ctg000020:2895931-2895158	774	IS256 family transposase [Candidatus Polarisedimenticolaceae bacterium]	-	COG3328	L	F:GO:0003723; F:GO:0005198; C:GO:0005840	F:RNA binding; F:structural molecule activity; C:ribosome
Sedimenticola:g002480:NYS5_3:ctg000020:1284553-1284825	273	hypothetical protein C0630_04945 [Sedimenticola selenatireducens]	-	-	-	P:GO:0006310; F:GO:0003677; F:GO:0140097	P:DNA recombination; F:DNA binding; F:catalytic activity, acting on DNA
Sedimenticola:g005421:SYS5_3:ctg000020:145627-145223	405	-	-	-	-	-	-
Sedimenticola:g001242:NYS3_3:ctg000020:955263-954919	345	TusE/DsrC/DsvC family sulfur relay protein [Solemya velesiana gill symbiont] >OOZ37480.1 sulfur relay protein DsrC [Solemya velesiana gill symbiont]	K11179	COG2920	P	-	-
Sedimenticola:g005422:SYS5_3:ctg000020:145796-145596	201	-	-	-	-	F:GO:0016740	F:transferase activity
Sedimenticola:g000518:NYS1_3:ctg000020:3348079-3348528	450	bifunctional diguanylate cyclase/phosphodiesterase [Gammaproteobacteria bacterium]	-	-	-	-	-
Sedimenticola:g002306:NYS5_1:ctg000020:827409-826561	849	RNA polymerase sigma factor RpoH [Gammaproteobacteria bacterium]	K03089	COG0568	K	P:GO:0000160; P:GO:0007165; P:GO:0009234; P:GO:0016310; P:GO:0022900; F:GO:0000155; F:GO:0000287; F:GO:0009055; F:GO:0016301; F:GO:0016740; F:GO:0016772; F:GO:0016773; F:GO:0020037; F:GO:0030145; F:GO:0030976; F:GO:0046872; F:GO:0070204; C:GO:0009279; C:GO:0016020; C:GO:0016020; C:GO:0019867	P:phosphorelay signal transduction system; P:signal transduction; P:menaquinone biosynthetic process; P:phosphorylation; P:electron transport chain; F:phosphorelay sensor kinase activity; F:magnesium ion binding; F:electron transfer activity; F:kinase activity; F:transferase activity; F:transferase activity, transferring phosphorus-containing groups; F:phosphotransferase activity, alcohol group a…
Sedimenticola:g002855:NYS6_2:ctg000020:3588733-3589338	606	c-type cytochrome [Sedimenticola selenatireducens]	-	COG2863	C	F:GO:0003677; F:GO:0140110	F:DNA binding; F:transcription regulator activity
Sedimenticola:g000330:NYS1_2:ctg000020:2732864-2733283	420	recombinase family protein [Photobacterium damselae] >EEZ39156.1 resolvase [Photobacterium damselae subsp. damselae CIP 102761] >PSW81966.1 recombinase family protein [Photobacterium damselae] >SPY45142.1 DNA-invertase hin [Photobacterium damselae]	-	COG1961	L	P:GO:0006091; F:GO:0016491	P:generation of precursor metabolites and energy; F:oxidoreductase activity
Sedimenticola:g003063:NYS6_3:ctg000020:514935-515921	987	DNA-directed RNA polymerase subunit alpha [Sedimenticola thiotaurini] >AKH21389.1 DNA-directed RNA polymerase subunit alpha [Sedimenticola thiotaurini]	K03040	COG0202	K	P:GO:0006310; F:GO:0003677; F:GO:0140097	P:DNA recombination; F:DNA binding; F:catalytic activity, acting on DNA
Sedimenticola:g002193:NYS5_1:ctg000020:2627117-2626365	753	OmpA family protein [Sedimenticola selenatireducens] >TVO73547.1 OmpA family protein [Sedimenticola selenatireducens] >TVT63488.1 OmpA family protein [Sedimenticola selenatireducens]	-	COG2885	M	P:GO:0006351; F:GO:0003677; F:GO:0016740; F:GO:0140098	P:DNA-templated transcription; F:DNA binding; F:transferase activity; F:catalytic activity, acting on RNA
Sedimenticola:g000678:NYS1_4:ctg000020:3418170-3417601	570	translation initiation factor IF-3 [Candidatus Vondammii sp. HM_W22]	K02520	COG0290	J	C:GO:0016020	C:membrane
Sedimenticola:g004057:SYS1_3:ctg000020:2526944-2527390	447	MAG: hypoxanthine phosphoribosyltransferase [Sedimenticola sp.]	-	COG3945	S	F:GO:0045182	F:translation regulator activity
Sedimenticola:g003345:NYS7_2:ctg000020:261862-261035	828	autoinducer binding domain-containing protein [Leucothrix mucor]	-	-	-	F:GO:0016740	F:transferase activity
Sedimenticola:g000654:NYS1_4:ctg000020:276344-276586	243	-	-	-	-	-	-
Sedimenticola:g000376:NYS1_2:ctg000020:3905612-3905151	462	IS1380 family transposase [Gammaproteobacteria bacterium]	-	COG1861	M	-	-
Sedimenticola:g002626:NYS6_1:ctg000020:1475709-1475948	240	acetyltransferase [Solemya velesiana gill symbiont] >OOZ35909.1 acetyltransferase [Solemya velesiana gill symbiont]	-	-	-	-	-
Sedimenticola:g001767:NYS4_1:ctg000020:689601-689266	336	ribosome-associated translation inhibitor RaiA [Candidatus Vondammii sp. HM_W22]	K05808	COG1544	J	F:GO:0016740	F:transferase activity
Sedimenticola:g001640:NYS4_1:ctg000020:150943-150404	540	F0F1 ATP synthase subunit delta [Candidatus Vondammii sp. HM_W22]	K02113	COG0712	C	P:GO:0006417	P:regulation of translation
Sedimenticola:g001328:NYS3_4:ctg000020:289782-290135	354	type II toxin-antitoxin system RelE/ParE family toxin [Burkholderiales bacterium]	-	COG4679	S	P:GO:0055085; P:GO:0055086; P:GO:1901135; F:GO:0005215; F:GO:0016787; F:GO:0016874; C:GO:0005886	P:transmembrane transport; P:nucleobase-containing small molecule metabolic process; P:carbohydrate derivative metabolic process; F:transporter activity; F:hydrolase activity; F:ligase activity; C:plasma membrane
Sedimenticola:g005002:SYS3_3:ctg000020:508892-509197	306	30S ribosomal protein S14 [Chromatiales bacterium]	K02954	COG0199	J	-	-
Sedimenticola:g000243:NYS1_1:ctg000020:514334-514954	621	30S ribosomal protein S4 [Sedimenticola thiotaurini]	K02986	COG0522	J	F:GO:0003723; F:GO:0005198; C:GO:0005840	F:RNA binding; F:structural molecule activity; C:ribosome
Sedimenticola:g002478:NYS5_3:ctg000020:1271821-1272150	330	preprotein translocase subunit YajC [Sedimenticola thiotaurini] >AKH20415.1 preprotein translocase subunit YidC [Sedimenticola thiotaurini]	K03210	COG1862	U	F:GO:0003723; F:GO:0005198; C:GO:0005840	F:RNA binding; F:structural molecule activity; C:ribosome
Sedimenticola:g002545:NYS5_3:ctg000020:3103982-3103749	234	acyl carrier protein [Candidatus Vondammii sp. HM_W22]	K02078	COG0236	IQ	C:GO:0005886	C:plasma membrane
Sedimenticola:g000056:NYS1_1:ctg000020:204584-205990	1407	glutamate--ammonia ligase [Gammaproteobacteria bacterium]	K01915	COG0174	E	P:GO:0006629; P:GO:1901135; F:GO:0140104	P:lipid metabolic process; P:carbohydrate derivative metabolic process; F:molecular carrier activity
Sedimenticola:g000566:NYS1_3:ctg000020:506789-507202	414	50S ribosomal protein L16 [Chloroflexi bacterium]	K02878	COG0197	J	P:GO:0006520; F:GO:0016874	P:amino acid metabolic process; F:ligase activity
Sedimenticola:g001428:NYS3_5:ctg000020:1326201-1326467	267	group II intron reverse transcriptase/maturase [gamma proteobacterium endosymbiont of Lamellibrachia anaximandri]	-	COG3344	L	F:GO:0003723; F:GO:0005198; C:GO:0005840	F:RNA binding; F:structural molecule activity; C:ribosome
Sedimenticola:g000723:NYS1_4:ctg000020:511291-511479	189	50S ribosomal protein L30 [Sedimenticola thiotaurini]	K02907	COG1841	J	F:GO:0003723; F:GO:0016740; F:GO:0140097	F:RNA binding; F:transferase activity; F:catalytic activity, acting on DNA
Sedimenticola:g002769:NYS6_2:ctg000020:1464425-1466143	1719	acetolactate synthase 3 large subunit [Candidatus Vondammii sp. HM_W22]	K01652	COG0028	H	F:GO:0005198; C:GO:0005840	F:structural molecule activity; C:ribosome
Sedimenticola:g000819:NYS1_5:ctg000020:2856107-2857294	1188	IS256 family transposase [Candidatus Polarisedimenticolaceae bacterium]	-	COG3328	L	P:GO:0006520; F:GO:0016740	P:amino acid metabolic process; F:transferase activity
Sedimenticola:g002702:NYS6_1:ctg000020:3417797-3417600	198	50S ribosomal protein L35 [Gammaproteobacteria bacterium] >MCP4995092.1 50S ribosomal protein L35 [Gammaproteobacteria bacterium]	K02916	COG0291	J	P:GO:0006310; F:GO:0003677; F:GO:0140097	P:DNA recombination; F:DNA binding; F:catalytic activity, acting on DNA
Sedimenticola:g003307:NYS7_2:ctg000020:1982057-1982215	159	MAG: hypothetical protein C0631_08635 [Sedimenticola sp.]	-	-	-	F:GO:0005198; C:GO:0005840	F:structural molecule activity; C:ribosome
Sedimenticola:g001095:NYS3_3:ctg000020:145859-145272	588	-	-	-	-	C:GO:0016020	C:membrane
Sedimenticola:g004994:SYS3_3:ctg000020:4530876-4531088	213	-	-	-	-	-	-
Sedimenticola:g003692:SYS1_1:ctg000020:151413-150943	471	F0F1 ATP synthase subunit B [Solemya velesiana gill symbiont] >OOZ37575.1 F0F1 ATP synthase subunit B [Solemya velesiana gill symbiont]	K02109	COG0711	C	-	-
Sedimenticola:g003474:NYS7_3:ctg000020:1324210-1323809	402	-	-	-	-	P:GO:0055085; P:GO:0055086; P:GO:1901135; F:GO:0005215; F:GO:0016787; F:GO:0016874; C:GO:0005886	P:transmembrane transport; P:nucleobase-containing small molecule metabolic process; P:carbohydrate derivative metabolic process; F:transporter activity; F:hydrolase activity; F:ligase activity; C:plasma membrane
Sedimenticola:g000343:NYS1_2:ctg000020:3016009-3016293	285	MAG: hypothetical protein C0631_05275 [Sedimenticola sp.]	-	-	-	-	-
Sedimenticola:g004834:SYS3_3:ctg000020:1309776-1310090	315	thiosulfate oxidation carrier complex protein SoxZ [Candidatus Vondammii sp. HM_W22]	K17227	COG5501	S	-	-
Sedimenticola:g003209:NYS7_1:ctg000020:4099636-4099893	258	hypothetical protein [Sedimenticola selenatireducens] >PLX60075.1 hypothetical protein C0630_17205 [Sedimenticola selenatireducens]	-	-	-	-	-
Sedimenticola:g004989:SYS3_3:ctg000020:4376307-4377206	900	CoB--CoM heterodisulfide reductase iron-sulfur subunit B family protein [gamma proteobacterium endosymbiont of Lamellibrachia anaximandri] >MBL3532577.1 CoB--CoM heterodisulfide reductase iron-sulfur subunit B family protein [gamma proteobacterium endosymbiont of Lamellibrachia anaximandri] >MBL3600553.1 CoB--CoM heterodisulfide reductase iron-sulfur subunit B family protein [gamma proteobacteriu…	K03389	COG2048	C	F:GO:0016787	F:hydrolase activity
Sedimenticola:g003440:NYS7_2:ctg000020:672189-671974	216	30S ribosomal protein S21 [Candidatus Sedimenticola endophacoides] >OQX34252.1 30S ribosomal protein S21 [Candidatus Sedimenticola endophacoides] >OQX42109.1 30S ribosomal protein S21 [Candidatus Sedimenticola endophacoides] >OQX45016.1 30S ribosomal protein S21 [Candidatus Sedimenticola endophacoides] >OQX45489.1 30S ribosomal protein S21 [Candidatus Sedimenticola endophacoides]	K02970	COG0828	J	-	-
Sedimenticola:g002672:NYS6_1:ctg000020:2715743-2715195	549	IS1595 family transposase [Candidatus Thiodiazotropha lotti]	-	COG3677	L	F:GO:0005198; C:GO:0005840	F:structural molecule activity; C:ribosome
Sedimenticola:g004002:SYS1_3:ctg000020:1314810-1315325	516	autoinducer binding domain-containing protein [Imhoffiella purpurea] >EXJ13301.1 hypothetical protein D779_3892 [Imhoffiella purpurea]	-	-	-	P:GO:0006412	P:translation
Sedimenticola:g004635:SYS3_2:ctg000020:286679-286951	273	group II intron reverse transcriptase/maturase [gamma proteobacterium endosymbiont of Lamellibrachia anaximandri]	-	COG3344	L	-	-
Sedimenticola:g003267:NYS7_2:ctg000020:1206685-1207011	327	pilin [Pseudoxanthomonas sp.]	K02650	COG4969	NU	F:GO:0003723; F:GO:0016740; F:GO:0140097	F:RNA binding; F:transferase activity; F:catalytic activity, acting on DNA
Sedimenticola:g002326:NYS5_2:ctg000020:1453572-1454909	1338	TolC family outer membrane protein [Gammaproteobacteria bacterium]	K12543	-	-	C:GO:0110165	C:cellular anatomical entity
Sedimenticola:g002887:NYS6_2:ctg000020:4186688-4185990	699	IS1595 family transposase [Candidatus Thiodiazotropha taylori]	-	COG3677	L	P:GO:0055085; F:GO:0015562; C:GO:0019867	P:transmembrane transport; F:efflux transmembrane transporter activity; C:outer membrane
Sedimenticola:g004132:SYS1_3:ctg000020:565607-565401	207	DUF2892 domain-containing protein [Sedimenticola selenatireducens] >TVO78389.1 DUF2892 domain-containing protein [Sedimenticola selenatireducens] >TVT62752.1 DUF2892 domain-containing protein [Sedimenticola selenatireducens]	-	COG0607	P	P:GO:0006412	P:translation
Sedimenticola:g003913:SYS1_2:ctg000020:3223195-3222506	690	cytochrome-c oxidase, cbb3-type subunit II [Candidatus Vondammii sp. HM_W22]	K00405	COG2993	C	F:GO:0016740	F:transferase activity
Sedimenticola:g004376:SYS3_1:ctg000020:508104-508424	321	50S ribosomal protein L24 [Sedimenticola thiotaurini]	K02895	COG0198	J	P:GO:0006091; F:GO:0016491	P:generation of precursor metabolites and energy; F:oxidoreductase activity
Sedimenticola:g001395:NYS3_4:ctg000020:731200-732201	1002	type I glyceraldehyde-3-phosphate dehydrogenase [Gammaproteobacteria bacterium]	K00134	COG0057	C	F:GO:0003723; F:GO:0005198; C:GO:0005840	F:RNA binding; F:structural molecule activity; C:ribosome
Sedimenticola:g001664:NYS4_1:ctg000020:2063329-2063186	144	-	-	-	-	P:GO:0005975; F:GO:0016491	P:carbohydrate metabolic process; F:oxidoreductase activity
Sedimenticola:g002288:NYS5_1:ctg000020:486273-486806	534	transcription termination/antitermination protein NusG [Gammaproteobacteria bacterium]	K02601	COG0250	K	-	-
Sedimenticola:g001119:NYS3_3:ctg000020:2252765-2254105	1341	sigma-54 dependent transcriptional regulator [Sedimenticola selenatireducens]	K10943	COG2204	T	P:GO:0006355	P:regulation of DNA-templated transcription
Sedimenticola:g003160:NYS7_1:ctg000020:2703511-2702801	711	-	-	-	-	P:GO:0006355; P:GO:0023052; F:GO:0003677	P:regulation of DNA-templated transcription; P:signaling; F:DNA binding
Sedimenticola:g003479:NYS7_3:ctg000020:1361745-1362629	885	-	-	-	-	-	-
Sedimenticola:g003997:SYS1_3:ctg000020:1181219-1180782	438	DciA family protein [Solemya velesiana gill symbiont] >OOZ37297.1 hypothetical protein BOW51_03235 [Solemya velesiana gill symbiont]	-	-	-	-	-
Sedimenticola:g001204:NYS3_3:ctg000020:4242388-4240724	1665	chaperonin GroEL [Gammaproteobacteria bacterium]	K04077	COG0459	O	-	-
Sedimenticola:g000944:NYS3_2:ctg000020:2253973-2254293	321	flagellar hook-basal body complex protein FliE [Solemya velesiana gill symbiont] >OOZ37003.1 flagellar hook-basal body complex protein FliE [Solemya velesiana gill symbiont]	K02408	COG1677	N	F:GO:0016853; F:GO:0044183; F:GO:0140657	F:isomerase activity; F:protein folding chaperone; F:ATP-dependent activity
Sedimenticola:g002433:NYS5_2:ctg000020:4090556-4090867	312	BolA/IbaG family iron-sulfur metabolism protein [Candidatus Vondammii sp. HM_W22]	K05527	COG0271	T	P:GO:0048870; F:GO:0003774; F:GO:0005198; C:GO:0043226	P:cell motility; F:cytoskeletal motor activity; F:structural molecule activity; C:organelle
Sedimenticola:g001606:NYS3_5:ctg000020:4401272-4402618	1347	ABC transporter substrate-binding protein [Gammaproteobacteria bacterium]	K01999	COG0683	E	-	-
Sedimenticola:g001419:NYS3_5:ctg000020:1179761-1180675	915	UDP-3-O-[3-hydroxymyristoyl] N-acetylglucosamine deacetylase [Sedimenticola selenatireducens]	K02535	COG0774	M	-	-
Sedimenticola:g005030:SYS3_3:ctg000020:957555-958799	1245	dissimilatory-type sulfite reductase subunit alpha [Solemya velesiana gill symbiont] >OOZ37476.1 sulfite reductase, dissimilatory-type subunit alpha [Solemya velesiana gill symbiont]	K11180	COG2221	C	P:GO:0006629; P:GO:1901135; F:GO:0016740; F:GO:0016787	P:lipid metabolic process; P:carbohydrate derivative metabolic process; F:transferase activity; F:hydrolase activity
Sedimenticola:g002214:NYS5_1:ctg000020:3067267-3066881	387	integration host factor subunit beta [Candidatus Vondammii sp. HM_W22]	K05788	COG0776	K	F:GO:0016491	F:oxidoreductase activity
Sedimenticola:g001409:NYS3_5:ctg000020:1078082-1078432	351	hypothetical protein [Candidatus Endoriftia persephone] >EGV51608.1 putative sulfur globule protein SgpB [endosymbiont of Riftia pachyptila (vent Ph05)] >KRT55237.1 hypothetical protein Ga0074115_11561 [endosymbiont of Ridgeia piscesae] >KRT59503.1 hypothetical protein Ga0076813_15526 [endosymbiont of Ridgeia piscesae] >USF88027.1 sulfur globule protein CV1 [Candidatus Endoriftia persephone]	-	-	-	P:GO:0006310; P:GO:0006355; F:GO:0003677; F:GO:0005198; C:GO:0005694	P:DNA recombination; P:regulation of DNA-templated transcription; F:DNA binding; F:structural molecule activity; C:chromosome
Sedimenticola:g001776:NYS4_1:ctg000020:964324-966270	1947	NAD(P)-binding protein [Candidatus Vondammii sp. HM_W22]	-	COG0493	C	-	-
Sedimenticola:g001047:NYS3_2:ctg000020:4440060-4440563	504	5-(carboxyamino)imidazole ribonucleotide mutase [Sedimenticola sp.]	K01588	COG0041	F	F:GO:0016491	F:oxidoreductase activity
Sedimenticola:g002665:NYS6_1:ctg000020:258458-258736	279	HU family DNA-binding protein [Thiotrichales bacterium]	K03530	COG0776	L	P:GO:0055086; P:GO:1901135; F:GO:0016829; F:GO:0016853	P:nucleobase-containing small molecule metabolic process; P:carbohydrate derivative metabolic process; F:lyase activity; F:isomerase activity
Sedimenticola:g001503:NYS3_5:ctg000020:2687117-2687887	771	hypothetical protein [Gammaproteobacteria bacterium]	-	-	-	F:GO:0003677; F:GO:0005198	F:DNA binding; F:structural molecule activity
Sedimenticola:g001176:NYS3_3:ctg000020:3762181-3761009	1173	IS3 family transposase [Candidatus Thiodiazotropha taylori]	K07497	COG2801	L	P:GO:0009234; P:GO:0016310; P:GO:0022900; F:GO:0000287; F:GO:0009055; F:GO:0016301; F:GO:0016740; F:GO:0016772; F:GO:0016773; F:GO:0020037; F:GO:0030145; F:GO:0030976; F:GO:0046872; F:GO:0070204	P:menaquinone biosynthetic process; P:phosphorylation; P:electron transport chain; F:magnesium ion binding; F:electron transfer activity; F:kinase activity; F:transferase activity; F:transferase activity, transferring phosphorus-containing groups; F:phosphotransferase activity, alcohol group as acceptor; F:heme binding; F:manganese ion binding; F:thiamine pyrophosphate binding; F:metal ion bindin…
Sedimenticola:g002563:NYS5_3:ctg000020:3771392-3771069	324	cytochrome c [Candidatus Thiodiazotropha sp. (ex. Lucinisca nassula)] >MBW9273004.1 cytochrome c [Candidatus Thiodiazotropha sp. (ex. Lucinisca nassula)] >PUB81221.1 cytochrome C [gamma proteobacterium symbiont of Ctena orbiculata]	-	COG2863	C	P:GO:0006310; F:GO:0003677; F:GO:0140097	P:DNA recombination; F:DNA binding; F:catalytic activity, acting on DNA
Sedimenticola:g005173:SYS5_1:ctg000020:499373-501469	2097	elongation factor G [Chromatiales bacterium]	K02355	COG0480	J	P:GO:0006091; F:GO:0016491	P:generation of precursor metabolites and energy; F:oxidoreductase activity
Sedimenticola:g005001:SYS3_3:ctg000020:505660-505992	333	50S ribosomal protein L22 [Gammaproteobacteria bacterium]	K02890	COG0091	J	F:GO:0003924; F:GO:0045182	F:GTPase activity; F:translation regulator activity
Sedimenticola:g001930:NYS4_2:ctg000020:844254-844490	237	hypothetical protein B0D89_05830 [Candidatus Sedimenticola endophacoides] >PUD98763.1 hypothetical protein C3L24_12115 [Candidatus Sedimenticola endophacoides]	-	-	-	F:GO:0003723; F:GO:0005198; C:GO:0005840	F:RNA binding; F:structural molecule activity; C:ribosome
Sedimenticola:g001937:NYS4_2:ctg000020:970540-970854	315	iron-sulfur cluster assembly accessory protein [Sedimenticola sp.]	K13628	COG0316	S	-	-
Sedimenticola:g005560:SYS5_3:ctg000020:3527366-3526869	498	IS256 family transposase [Candidatus Polarisedimenticolaceae bacterium]	-	COG3328	L	-	-
Sedimenticola:g001787:NYS4_2:ctg000020:1328543-1328298	246	type II toxin-antitoxin system RelE/ParE family toxin [Gammaproteobacteria bacterium]	-	-	-	P:GO:0006310; F:GO:0003677; F:GO:0140097	P:DNA recombination; F:DNA binding; F:catalytic activity, acting on DNA
Sedimenticola:g002463:NYS5_2:ctg000020:80623-80964	342	metalloregulator ArsR/SmtB family transcription factor [Sedimenticola selenatireducens] >TVO76753.1 winged helix-turn-helix transcriptional regulator [Sedimenticola selenatireducens] >TVT64196.1 winged helix-turn-helix transcriptional regulator [Sedimenticola selenatireducens]	-	COG0640	K	-	-
Sedimenticola:g004149:SYS1_3:ctg000020:941255-940803	453	RT0821/Lpp0805 family surface protein [Sedimenticola selenatireducens] >PLX61224.1 glycine zipper 2TM domain-containing protein [Sedimenticola selenatireducens]	-	COG4520	M	F:GO:0140110	F:transcription regulator activity
Sedimenticola:g001623:NYS3_5:ctg000020:854173-854472	300	hypothetical protein [Gammaproteobacteria bacterium]	-	-	-	C:GO:0019867	C:outer membrane
Sedimenticola:g000462:NYS1_3:ctg000020:1891253-1890963	291	J domain-containing protein [Gammaproteobacteria bacterium] >MCP5406526.1 J domain-containing protein [Chromatiaceae bacterium] >MCP5444255.1 J domain-containing protein [Chromatiaceae bacterium]	-	COG0484	O	C:GO:0016020	C:membrane
Sedimenticola:g002902:NYS6_2:ctg000020:489132-489509	378	50S ribosomal protein L7/L12 [Candidatus Sedimenticola endophacoides] >OQX39995.1 50S ribosomal protein L7/L12 [Candidatus Sedimenticola endophacoides] >OQX43453.1 50S ribosomal protein L7/L12 [Candidatus Sedimenticola endophacoides] >OQX45104.1 50S ribosomal protein L7/L12 [Candidatus Sedimenticola endophacoides] >OQX48478.1 50S ribosomal protein L7/L12 [Candidatus Sedimenticola endophacoides]	K02935	COG0222	J	F:GO:0005515; F:GO:0043167	F:protein binding; F:ion binding
Sedimenticola:g003738:SYS1_1:ctg000020:2673343-2672762	582	nucleotide exchange factor GrpE [Sedimenticola selenatireducens]	K03687	COG0576	O	F:GO:0005198; C:GO:0005840	F:structural molecule activity; C:ribosome
Sedimenticola:g005108:SYS5_1:ctg000020:2805229-2804957	273	IS256 family transposase [Candidatus Polarisedimenticolaceae bacterium]	-	COG3328	L	P:GO:0006457; F:GO:0098772	P:protein folding; F:molecular function regulator activity
Sedimenticola:g002131:NYS5_1:ctg000020:147821-146451	1371	F0F1 ATP synthase subunit beta [Sedimenticola selenatireducens]	K02112	COG0055	C	P:GO:0006310; F:GO:0003677; F:GO:0140097	P:DNA recombination; F:DNA binding; F:catalytic activity, acting on DNA
Sedimenticola:g005536:SYS5_3:ctg000020:322672-323574	903	polyphosphate kinase 2 [Candidatus Vondammii sp. HM_W22]	K22468	COG2326	S	P:GO:0055085; P:GO:0055086; P:GO:1901135; F:GO:0005215; F:GO:0016787; F:GO:0016874; F:GO:0140657; C:GO:0005886	P:transmembrane transport; P:nucleobase-containing small molecule metabolic process; P:carbohydrate derivative metabolic process; F:transporter activity; F:hydrolase activity; F:ligase activity; F:ATP-dependent activity; C:plasma membrane
Sedimenticola:g002290:NYS5_1:ctg000020:508378-508917	540	50S ribosomal protein L5 [Candidatus Vondammii sp. HM_W22]	K02931	COG0094	J	F:GO:0016740	F:transferase activity
Sedimenticola:g005564:SYS5_3:ctg000020:3589169-3588717	453	hypothetical protein [Gammaproteobacteria bacterium]	-	-	-	F:GO:0003723; F:GO:0005198; C:GO:0005840	F:RNA binding; F:structural molecule activity; C:ribosome
Sedimenticola:g002594:NYS5_3:ctg000020:503781-504395	615	50S ribosomal protein L4 [Solemya velesiana gill symbiont] >OOZ36675.1 50S ribosomal protein L4 [Solemya velesiana gill symbiont]	K02926	COG0088	J	-	-
Sedimenticola:g005225:SYS5_2:ctg000020:1619286-1619591	306	NADH-quinone oxidoreductase subunit NuoK [Gammaproteobacteria bacterium] >MCP5417050.1 NADH-quinone oxidoreductase subunit NuoK [Chromatiaceae bacterium]	K00340	COG0713	C	F:GO:0003723; F:GO:0005198; C:GO:0005840	F:RNA binding; F:structural molecule activity; C:ribosome
Sedimenticola:g003818:SYS1_1:ctg000020:4177810-4178472	663	methyltransferase domain-containing protein [Candidatus Vondammii sp. HM_W22]	K00573	COG2518	O	P:GO:0006091; F:GO:0016491; C:GO:0005886	P:generation of precursor metabolites and energy; F:oxidoreductase activity; C:plasma membrane
Sedimenticola:g004009:SYS1_3:ctg000020:1466735-1467751	1017	ketol-acid reductoisomerase [Sedimenticola selenatireducens]	K00053	COG0059	EH	P:GO:0042254; F:GO:0016740; F:GO:0140098	P:ribosome biogenesis; F:transferase activity; F:catalytic activity, acting on RNA
Sedimenticola:g004255:SYS3_1:ctg000020:2704976-2705338	363	MazF family transcriptional regulator [Oceanospirillaceae bacterium]	K07171	COG2337	T	P:GO:0006520; F:GO:0016491; F:GO:0016853	P:amino acid metabolic process; F:oxidoreductase activity; F:isomerase activity
Sedimenticola:g002278:NYS5_1:ctg000020:4400808-4401107	300	-	-	-	-	F:GO:0003677	F:DNA binding
Sedimenticola:g005632:SYS5_3:ctg000020:86409-83884	2526	molybdopterin-dependent oxidoreductase [Candidatus Thiodiazotropha sp. (ex. Lucinisca nassula)] >MBW9272923.1 molybdopterin-dependent oxidoreductase [Candidatus Thiodiazotropha sp. (ex. Lucinisca nassula)] >PUB81758.1 DMSO reductase [gamma proteobacterium symbiont of Ctena orbiculata]	K08352	COG0243	C	-	-
Sedimenticola:g004589:SYS3_2:ctg000020:2672530-2670596	1935	molecular chaperone DnaK [Gammaproteobacteria bacterium]	K04043	COG0443	O	F:GO:0016491	F:oxidoreductase activity
Sedimenticola:g003415:NYS7_2:ctg000020:4192982-4192350	633	IS1595 family transposase [Candidatus Thiodiazotropha taylori]	-	COG3677	L	F:GO:0044183; F:GO:0140657	F:protein folding chaperone; F:ATP-dependent activity
Sedimenticola:g003112:NYS7_1:ctg000020:1714806-1714261	546	CBS domain-containing protein [endosymbiont of Lamellibrachia barhami]	-	-	-	P:GO:0006412	P:translation
Sedimenticola:g003199:NYS7_1:ctg000020:3842414-3843793	1380	ribulose-bisphosphate carboxylase [Candidatus Reidiella endopervernicosa] >QKQ24861.1 ribulose-bisphosphate carboxylase [Candidatus Reidiella endopervernicosa]	K01601	COG1850	H	-	-
Sedimenticola:g000601:NYS1_4:ctg000020:1359479-1359102	378	hypothetical protein [Gammaproteobacteria bacterium]	-	-	-	F:GO:0016829	F:lyase activity
Sedimenticola:g003881:SYS1_2:ctg000020:220812-220465	348	metalloregulator ArsR/SmtB family transcription factor [Solemya velesiana gill symbiont]	-	COG0640	K	-	-
Sedimenticola:g001434:NYS3_5:ctg000020:1363275-1363889	615	type VI secretion system contractile sheath small subunit [Pseudoalteromonas sp. PS5] >RXF05960.1 hypothetical protein D9603_02880 [Pseudoalteromonas sp. PS5]	K11901	-	-	F:GO:0140110	F:transcription regulator activity
Sedimenticola:g001085:NYS3_3:ctg000020:1314811-1315284	474	autoinducer binding domain-containing protein [Imhoffiella purpurea] >EXJ13301.1 hypothetical protein D779_3892 [Imhoffiella purpurea]	-	-	-	-	-
Sedimenticola:g003455:NYS7_2:ctg000020:966677-967450	774	4Fe-4S dicluster domain-containing protein [Candidatus Vondammii sp. HM_W22]	-	COG0437	C	-	-
Sedimenticola:g000496:NYS1_3:ctg000020:2728786-2721965	6822	FG-GAP-like repeat-containing protein [Thioalbus denitrificans] >RCX31658.1 RHS repeat-associated protein [Thioalbus denitrificans]	-	-	-	F:GO:0046872; F:GO:0051536; C:GO:0016020	F:metal ion binding; F:iron-sulfur cluster binding; C:membrane
Sedimenticola:g004492:SYS3_2:ctg000020:1812514-1812912	399	chemotaxis protein CheY [endosymbiont of Escarpia spicata]	K03413	COG0745	T	C:GO:0005576; C:GO:0005737; C:GO:0016020; C:GO:0016020	C:extracellular region; C:cytoplasm; C:membrane; C:membrane
Sedimenticola:g005065:SYS5_1:ctg000020:2001459-2001244	216	triosephosphate isomerase [Gammaproteobacteria bacterium]	-	-	-	P:GO:0023052; F:GO:0016740	P:signaling; F:transferase activity
Sedimenticola:g003104:NYS7_1:ctg000020:1504895-1505665	771	flagellin [Solemya velesiana gill symbiont] >OOZ37719.1 hypothetical protein BOW51_00875 [Solemya velesiana gill symbiont]	K02406	COG1344	N	-	-
Sedimenticola:g001326:NYS3_4:ctg000020:2835106-2834666	441	transposase [Candidatus Marinimicrobia bacterium]	-	COG1861	M	C:GO:0110165	C:cellular anatomical entity
Sedimenticola:g002575:NYS5_3:ctg000020:422435-422118	318	integrase core domain-containing protein [Candidatus Thiodiazotropha lotti]	-	COG2801	L	-	-
Sedimenticola:g001252:NYS3_4:ctg000020:1234553-1235077	525	RNA pyrophosphohydrolase [Sedimenticola thiotaurini]	K08311	COG1051	F	P:GO:0015074	P:DNA integration
Sedimenticola:g000189:NYS1_1:ctg000020:3850349-3851425	1077	-	-	-	-	F:GO:0016787	F:hydrolase activity
Sedimenticola:g004148:SYS1_3:ctg000020:87308-86457	852	4Fe-4S dicluster domain-containing protein [Gammaproteobacteria bacterium]	K08358	COG0437	C	-	-
Sedimenticola:g004017:SYS1_3:ctg000020:1621743-1623257	1515	NADH-quinone oxidoreductase subunit M [Candidatus Vondammii sp. HM_W22]	K00342	COG1008	C	F:GO:0046872; F:GO:0051536	F:metal ion binding; F:iron-sulfur cluster binding
Sedimenticola:g000446:NYS1_3:ctg000020:1505563-1505985	423	hypothetical protein B0D94_04000 [Candidatus Sedimenticola endophacoides] >OQX32632.1 hypothetical protein B0D96_13335 [Candidatus Sedimenticola endophacoides]	-	COG1334	N	P:GO:0006091; F:GO:0005215; F:GO:0016491	P:generation of precursor metabolites and energy; F:transporter activity; F:oxidoreductase activity
Sedimenticola:g004948:SYS3_3:ctg000020:357641-357327	315	cell division protein ZapA [Sedimenticola selenatireducens]	K09888	COG3027	D	-	-
Sedimenticola:g003698:SYS1_1:ctg000020:1597210-1598352	1143	glutamine-hydrolyzing carbamoyl-phosphate synthase small subunit [Solemya velesiana gill symbiont] >OOZ35817.1 carbamoyl phosphate synthase small subunit [Solemya velesiana gill symbiont]	K01956	COG0505	F	P:GO:0000910	P:cytokinesis
Sedimenticola:g002068:NYS4_3:ctg000020:4267738-4267115	624	stringent starvation protein A [Sedimenticola selenatireducens] >PLX62163.1 stringent starvation protein A [Sedimenticola selenatireducens]	K03599	COG0625	O	P:GO:0006520; P:GO:0055086; P:GO:1901135; F:GO:0016874	P:amino acid metabolic process; P:nucleobase-containing small molecule metabolic process; P:carbohydrate derivative metabolic process; F:ligase activity
Sedimenticola:g003052:NYS6_3:ctg000020:4234543-4233803	741	IS256 family transposase [Candidatus Vondammii sp. HM_W22]	-	COG3328	L	-	-
Sedimenticola:g001282:NYS3_4:ctg000020:1901468-1899900	1569	Re/Si-specific NAD(P)(+) transhydrogenase subunit alpha [Gammaproteobacteria bacterium]	K00324	COG3288	C	P:GO:0006310; F:GO:0003677; F:GO:0140097	P:DNA recombination; F:DNA binding; F:catalytic activity, acting on DNA
Sedimenticola:g002476:NYS5_3:ctg000020:1214190-1215062	873	succinate--CoA ligase subunit alpha [Sedimenticola selenatireducens] >PLX62053.1 succinate--CoA ligase subunit alpha [Sedimenticola selenatireducens]	K01902	COG0074	C	P:GO:0055085; F:GO:0016491	P:transmembrane transport; F:oxidoreductase activity
Sedimenticola:g003922:SYS1_2:ctg000020:3455443-3454613	831	30S ribosomal protein S2 [Gammaproteobacteria bacterium]	K02967	COG0052	J	P:GO:0006091; F:GO:0016874	P:generation of precursor metabolites and energy; F:ligase activity
Sedimenticola:g002171:NYS5_1:ctg000020:2251190-2252428	1239	ATP-binding protein [Solemya velesiana gill symbiont] >OOZ37005.1 hypothetical protein BOW51_04520 [Solemya velesiana gill symbiont]	K10942	COG4191	T	F:GO:0005198; C:GO:0005840	F:structural molecule activity; C:ribosome
Sedimenticola:g000406:NYS1_2:ctg000020:506077-506760	684	30S ribosomal protein S3 [Candidatus Vondammii sp. HM_W22]	K02982	COG0092	J	P:GO:0023052; F:GO:0016740; F:GO:0140096	P:signaling; F:transferase activity; F:catalytic activity, acting on a protein
Sedimenticola:g003822:SYS1_1:ctg000020:4248377-4248051	327	MAG: thioredoxin TrxA [Gammaproteobacteria bacterium (ex Lamellibrachia satsuma)] >RRS31236.1 thioredoxin [Gammaproteobacteria bacterium (ex Lamellibrachia satsuma)] >RRS36995.1 thioredoxin [Gammaproteobacteria bacterium (ex Lamellibrachia satsuma)]	K03671	COG3118	O	F:GO:0003723; F:GO:0005198; C:GO:0005840	F:RNA binding; F:structural molecule activity; C:ribosome
Sedimenticola:g000368:NYS1_2:ctg000020:3618182-3618616	435	MAG: host attachment protein [Sedimenticola sp.]	-	COG5622	N	F:GO:0016491; F:GO:0140096	F:oxidoreductase activity; F:catalytic activity, acting on a protein
Sedimenticola:g004080:SYS1_3:ctg000020:3107823-3107281	543	YceD family protein [Candidatus Vondammii sp. HM_W22]	K07040	COG1399	S	-	-
Sedimenticola:g004375:SYS3_1:ctg000020:504281-504577	297	50S ribosomal protein L23 [Sedimenticola thiotaurini]	K02892	COG0089	J	-	-
Sedimenticola:g001537:NYS3_5:ctg000020:3236237-3237115	879	hypothetical protein [Planctomycetes bacterium]	-	-	-	F:GO:0003723; F:GO:0005198; C:GO:0005840	F:RNA binding; F:structural molecule activity; C:ribosome
Sedimenticola:g001775:NYS4_1:ctg000020:961173-961478	306	sulfurtransferase complex subunit TusB [Gammaproteobacteria bacterium]	K07237	COG2168	P	-	-
Sedimenticola:g001149:NYS3_3:ctg000020:3069531-3067852	1680	30S ribosomal protein S1 [Candidatus Vondammii sp. HM_W22]	K02945	COG0539	J	P:GO:0006399; F:GO:0016740	P:tRNA metabolic process; F:transferase activity
Sedimenticola:g002186:NYS5_1:ctg000020:2486723-2487151	429	nitrate reductase cytochrome c-type subunit [Candidatus Vondammii sp. HM_W22]	K02568	COG3043	C	F:GO:0003723; F:GO:0005198; C:GO:0005840	F:RNA binding; F:structural molecule activity; C:ribosome
Sedimenticola:g004957:SYS3_3:ctg000020:3850185-3851243	1059	-	-	-	-	P:GO:0006091	P:generation of precursor metabolites and energy
Sedimenticola:g001335:NYS3_4:ctg000020:3152402-3151245	1158	FtsH protease activity modulator HflK [Candidatus Vondammii sp. HM_W22]	K04088	COG0330	O	-	-
Sedimenticola:g003756:SYS1_1:ctg000020:2985849-2986214	366	DUF6516 family protein [Cupriavidus sp. LEh25] >MBP0624914.1 hypothetical protein [Cupriavidus sp. LEh25]	-	COG5652	S	F:GO:0016787; F:GO:0140096	F:hydrolase activity; F:catalytic activity, acting on a protein
Sedimenticola:g000724:NYS1_4:ctg000020:513922-514311	390	30S ribosomal protein S11 [Solemya velesiana gill symbiont] >OOZ36651.1 30S ribosomal protein S11 [Solemya velesiana gill symbiont]	K02948	COG0100	J	-	-
Sedimenticola:g000703:NYS1_4:ctg000020:3991168-3989654	1515	sodium:proton antiporter [Halieaceae bacterium]	-	COG1055	P	F:GO:0003723; F:GO:0005198; C:GO:0005840	F:RNA binding; F:structural molecule activity; C:ribosome
Sedimenticola:g004415:SYS3_2:ctg000020:1099957-1100604	648	hypothetical protein [Sedimenticola thiotaurini]	-	-	-	P:GO:0055085; F:GO:0005215	P:transmembrane transport; F:transporter activity
Sedimenticola:g001193:NYS3_3:ctg000020:3957563-3957414	150	-	-	-	-	-	-
Sedimenticola:g005232:SYS5_2:ctg000020:1734314-1734583	270	30S ribosomal protein S15 [Sedimenticola thiotaurini] >AKH20326.1 30S ribosomal protein S15 [Sedimenticola thiotaurini]	K02956	COG0184	J	-	-
Sedimenticola:g001511:NYS3_5:ctg000020:278454-278221	234	WGR domain-containing protein [Gammaproteobacteria bacterium]	-	-	-	F:GO:0003723; F:GO:0005198; C:GO:0005840	F:RNA binding; F:structural molecule activity; C:ribosome
Sedimenticola:g004982:SYS3_3:ctg000020:4230672-4230481	192	zinc-finger domain-containing protein [Gammaproteobacteria bacterium]	-	COG4391	S	-	-
Sedimenticola:g002035:NYS4_3:ctg000020:3350382-3349882	501	thiol peroxidase [Sedimenticola thiotaurini]	K11065	COG2077	O	-	-
Sedimenticola:g003700:SYS1_1:ctg000020:1609446-1609856	411	preprotein translocase subunit SecG [Solemya velesiana gill symbiont] >OOZ36957.1 preprotein translocase subunit SecG [Solemya velesiana gill symbiont]	K03075	COG1314	U	F:GO:0016209; F:GO:0016491	F:antioxidant activity; F:oxidoreductase activity
Sedimenticola:g005172:SYS5_1:ctg000020:487494-488189	696	50S ribosomal protein L1 [Candidatus Sedimenticola endophacoides] >OQX39997.1 50S ribosomal protein L1 [Candidatus Sedimenticola endophacoides] >OQX43455.1 50S ribosomal protein L1 [Candidatus Sedimenticola endophacoides] >OQX48480.1 50S ribosomal protein L1 [Candidatus Sedimenticola endophacoides] >PUD99867.1 50S ribosomal protein L1 [Candidatus Sedimenticola endophacoides]	K02863	COG0081	J	P:GO:0055085; F:GO:0005215; F:GO:0140657; C:GO:0005886	P:transmembrane transport; F:transporter activity; F:ATP-dependent activity; C:plasma membrane
Sedimenticola:g002602:NYS5_3:ctg000020:728315-728869	555	thioredoxin family protein [Sedimenticola thiotaurini]	-	COG1225	O	F:GO:0003723; F:GO:0005198; C:GO:0005840	F:RNA binding; F:structural molecule activity; C:ribosome
Sedimenticola:g001134:NYS3_3:ctg000020:2665615-2665328	288	DUF1049 domain-containing protein [Gammaproteobacteria bacterium] >MCP5409594.1 DUF1049 domain-containing protein [Chromatiaceae bacterium] >MCP5441528.1 DUF1049 domain-containing protein [Chromatiaceae bacterium]	K08992	COG5416	S	F:GO:0016209; F:GO:0016491	F:antioxidant activity; F:oxidoreductase activity
Sedimenticola:g002102:NYS4_3:ctg000020:960597-961004	408	sulfurtransferase complex subunit TusC [Gammaproteobacteria bacterium]	K07236	COG2923	P	C:GO:0005886	C:plasma membrane
Sedimenticola:g001322:NYS3_4:ctg000020:265860-273095	7236	FG-GAP-like repeat-containing protein [Thioalbus denitrificans] >RCX31658.1 RHS repeat-associated protein [Thioalbus denitrificans]	-	-	-	F:GO:0016740	F:transferase activity
Sedimenticola:g001629:NYS4_1:ctg000020:1057227-1056610	618	cytochrome c4 [Candidatus Sedimenticola endophacoides] >OQX36231.1 cytochrome c4 [Candidatus Sedimenticola endophacoides] >OQX40065.1 cytochrome c4 [Candidatus Sedimenticola endophacoides] >OQX48235.1 cytochrome c4 [Candidatus Sedimenticola endophacoides] >PUD99978.1 cytochrome c4 [Candidatus Sedimenticola endophacoides]	K17230	COG2863	C	C:GO:0005576; C:GO:0005737; C:GO:0016020; C:GO:0016020	C:extracellular region; C:cytoplasm; C:membrane; C:membrane
Sedimenticola:g002028:NYS4_3:ctg000020:3136375-3135953	423	-	-	-	-	P:GO:0006091; F:GO:0016491	P:generation of precursor metabolites and energy; F:oxidoreductase activity
Sedimenticola:g002296:NYS5_1:ctg000020:620859-621017	159	hypothetical protein [Gammaproteobacteria bacterium]	-	-	-	-	-
Sedimenticola:g001631:NYS4_1:ctg000020:1064876-1064151	726	nitric-oxide reductase large subunit [Gammaproteobacteria bacterium]	K04561	COG3256	C	-	-
Sedimenticola:g004825:SYS3_3:ctg000020:1076943-1077695	753	VacJ family lipoprotein [Solemya velesiana gill symbiont] >OOZ36309.1 ABC transporter [Solemya velesiana gill symbiont]	K04754	COG2853	M	P:GO:0006091; P:GO:0055085; F:GO:0005215; F:GO:0016491	P:generation of precursor metabolites and energy; P:transmembrane transport; F:transporter activity; F:oxidoreductase activity
Sedimenticola:g004372:SYS3_1:ctg000020:487053-487484	432	50S ribosomal protein L11 [Solemya velesiana gill symbiont] >OOZ36027.1 50S ribosomal protein L11 [Solemya velesiana gill symbiont]	K02867	COG0080	J	C:GO:0016020	C:membrane
Sedimenticola:g002886:NYS6_2:ctg000020:4164950-4164480	471	DUF5063 domain-containing protein [Sedimenticola sp.]	-	-	S	F:GO:0003723; F:GO:0005198; C:GO:0005840	F:RNA binding; F:structural molecule activity; C:ribosome
Sedimenticola:g003888:SYS1_2:ctg000020:235871-235326	546	ATP-dependent protease subunit HslV [Candidatus Vondammii sp. HM_W22]	K01419	COG5405	O	-	-
Sedimenticola:g004747:SYS3_2:ctg000020:3809677-3809910	234	hypothetical protein [Gammaproteobacteria bacterium]	-	-	-	P:GO:0030163; F:GO:0016787; F:GO:0140096; C:GO:0005829	P:protein catabolic process; F:hydrolase activity; F:catalytic activity, acting on a protein; C:cytosol
Sedimenticola:g002583:NYS5_3:ctg000020:4376071-4376694	624	heterodisulfide reductase [Candidatus Sedimenticola endophacoides] >OQX33743.1 heterodisulfide reductase [Candidatus Sedimenticola endophacoides] >OQX38063.1 heterodisulfide reductase [Candidatus Sedimenticola endophacoides] >OQX43161.1 heterodisulfide reductase [Candidatus Sedimenticola endophacoides] >OQX47768.1 heterodisulfide reductase [Candidatus Sedimenticola endophacoides]	K03390	COG1150	C	-	-
Sedimenticola:g001383:NYS3_4:ctg000020:450430-450717	288	Asp-tRNA(Asn)/Glu-tRNA(Gln) amidotransferase subunit GatC [Sedimenticola selenatireducens] >TVO76577.1 Asp-tRNA(Asn)/Glu-tRNA(Gln) amidotransferase subunit GatC [Sedimenticola selenatireducens] >TVT64021.1 Asp-tRNA(Asn)/Glu-tRNA(Gln) amidotransferase subunit GatC [Sedimenticola selenatireducens]	K02435	COG0721	J	F:GO:0016491	F:oxidoreductase activity
Sedimenticola:g002779:NYS6_2:ctg000020:1811987-1812727	741	RNA polymerase sigma factor FliA [Sedimenticola thiotaurini]	K02405	COG1191	K	F:GO:0016740; F:GO:0016874; F:GO:0140098	F:transferase activity; F:ligase activity; F:catalytic activity, acting on RNA
Sedimenticola:g000797:NYS1_5:ctg000020:2289422-2289177	246	MAG: hypothetical protein C0631_13670 [Sedimenticola sp.]	-	-	-	F:GO:0003677; F:GO:0016740; F:GO:0140098; F:GO:0140110	F:DNA binding; F:transferase activity; F:catalytic activity, acting on RNA; F:transcription regulator activity
Sedimenticola:g002481:NYS5_3:ctg000020:1365920-1366495	576	hypothetical protein [Pseudoalteromonas sp. J010] >RRS09246.1 hypothetical protein EAG18_07325 [Pseudoalteromonas sp. J010]	-	-	-	-	-
Sedimenticola:g001928:NYS4_2:ctg000020:789981-789742	240	exodeoxyribonuclease VII small subunit [Sedimenticola selenatireducens] >TVO75563.1 exodeoxyribonuclease VII small subunit [Sedimenticola selenatireducens] >TVT65469.1 exodeoxyribonuclease VII small subunit [Sedimenticola selenatireducens]	K03602	COG1722	L	-	-
Sedimenticola:g002627:NYS6_1:ctg000020:1489862-1489380	483	flagellar protein FlgN [Gammaproteobacteria bacterium]	K02399	-	-	F:GO:0016787; F:GO:0140097	F:hydrolase activity; F:catalytic activity, acting on DNA
Sedimenticola:g000031:NYS1_1:ctg000020:1668761-1669183	423	UPF0149 family protein [Gammaproteobacteria bacterium]	-	-	-	P:GO:0044780	P:bacterial-type flagellum assembly
Sedimenticola:g000086:NYS1_1:ctg000020:2287721-2287972	252	sulfurtransferase TusA family protein [Candidatus Vondammii sp. HM_W22]	K04085	COG0425	O	P:GO:0006355; P:GO:0023052; F:GO:0016740	P:regulation of DNA-templated transcription; P:signaling; F:transferase activity
Sedimenticola:g005059:SYS5_1:ctg000020:1880706-1883435	2730	CoA-binding protein [Candidatus Vondammii sp. HM_W22]	-	COG0074	C	F:GO:0016740	F:transferase activity
Sedimenticola:g002266:NYS5_1:ctg000020:4093657-4093956	300	TusE/DsrC/DsvC family sulfur relay protein [Gammaproteobacteria bacterium]	K23077	COG2920	P	F:GO:0016740; F:GO:0016829	F:transferase activity; F:lyase activity
Sedimenticola:g005359:SYS5_2:ctg000020:4372317-4373612	1296	heterodisulfide reductase subunit A [Candidatus Sedimenticola endophacoides] >OQX38060.1 heterodisulfide reductase subunit A [Candidatus Sedimenticola endophacoides] >OQX48855.1 heterodisulfide reductase subunit A [Candidatus Sedimenticola endophacoides] >PUD98303.1 heterodisulfide reductase subunit A [Candidatus Sedimenticola endophacoides] >PUE03454.1 heterodisulfide reductase subunit A [Candid…	K16885	COG1148	C	F:GO:0016740	F:transferase activity
Sedimenticola:g002272:NYS5_1:ctg000020:422707-422369	339	DDE-type integrase/transposase/recombinase [Candidatus Thiodiazotropha lotti]	-	COG2801	L	-	-
Sedimenticola:g005417:SYS5_3:ctg000020:1363661-1365580	1920	type VI secretion system contractile sheath large subunit [Pseudoalteromonas sp. OOF1S-7]	K11900	COG3517	S	P:GO:0015074; F:GO:0003676	P:DNA integration; F:nucleic acid binding
Sedimenticola:g002472:NYS5_3:ctg000020:1065480-1064803	678	nitric oxide reductase subunit B, partial [gamma proteobacterium endosymbiont of Lamellibrachia anaximandri]	-	COG3256	C	-	-
Sedimenticola:g002828:NYS6_2:ctg000020:288210-287125	1086	-	-	-	-	P:GO:0006091; P:GO:0055085; F:GO:0005215; F:GO:0016491	P:generation of precursor metabolites and energy; P:transmembrane transport; F:transporter activity; F:oxidoreductase activity
Sedimenticola:g004757:SYS3_2:ctg000020:3944247-3944672	426	-	-	-	-	-	-
Sedimenticola:g003432:NYS7_2:ctg000020:4470035-4471048	1014	CDP-6-deoxy-delta-3,4-glucoseen reductase [Solemya velesiana gill symbiont] >OOZ36582.1 CDP-6-deoxy-delta-3,4-glucoseen reductase [Solemya velesiana gill symbiont]	K00523	COG0543	C	-	-
Sedimenticola:g004740:SYS3_2:ctg000020:3784530-3784739	210	hypothetical protein BOW51_00165 [Solemya velesiana gill symbiont]	-	-	-	F:GO:0016491	F:oxidoreductase activity
Sedimenticola:g005112:SYS5_1:ctg000020:2857448-2857233	216	IS3 family transposase [Aestuariibacter sp.] >MCP4595665.1 IS3 family transposase [Neptuniibacter sp.]	-	COG2801	L	-	-
Sedimenticola:g005573:SYS5_3:ctg000020:3666671-3666219	453	flagellar assembly protein FliW [Gammaproteobacteria bacterium] >MBU1980310.1 flagellar assembly protein FliW [Gammaproteobacteria bacterium]	K13626	COG1699	S	P:GO:0015074; P:GO:0032196; F:GO:0003676	P:DNA integration; P:transposition; F:nucleic acid binding
Sedimenticola:g004172:SYS3_1:ctg000020:150346-148805	1542	F0F1 ATP synthase subunit alpha [Sedimenticola thiotaurini]	K02111	COG0056	C	P:GO:0006417; P:GO:0044780; P:GO:0044781; C:GO:0005737	P:regulation of translation; P:bacterial-type flagellum assembly; P:bacterial-type flagellum organization; C:cytoplasm
Sedimenticola:g001356:NYS3_4:ctg000020:3783381-3783962	582	superoxide dismutase [Fe] [Chromatiales bacterium]	K04564	COG0605	P	P:GO:0055085; P:GO:0055086; P:GO:1901135; F:GO:0005215; F:GO:0016787; F:GO:0016874; F:GO:0140657; C:GO:0005886	P:transmembrane transport; P:nucleobase-containing small molecule metabolic process; P:carbohydrate derivative metabolic process; F:transporter activity; F:hydrolase activity; F:ligase activity; F:ATP-dependent activity; C:plasma membrane
Sedimenticola:g004919:SYS3_3:ctg000020:3016553-3016278	276	segregation and condensation protein A [Candidatus Sedimenticola endophacoides] >OQX35685.1 segregation and condensation protein A [Candidatus Sedimenticola endophacoides] >OQX41989.1 segregation and condensation protein A [Candidatus Sedimenticola endophacoides] >OQX47687.1 segregation and condensation protein A [Candidatus Sedimenticola endophacoides] >PUD97924.1 segregation and condensation pr…	-	-	-	F:GO:0016209; F:GO:0016491	F:antioxidant activity; F:oxidoreductase activity
Sedimenticola:g003745:SYS1_1:ctg000020:2814952-2815548	597	radical SAM protein [Actinokineospora sp. UTMC 2448] >UVS81928.1 coproporphyrinogen III oxidase [Actinokineospora sp. UTMC 2448]	-	COG1032	C	-	-
Sedimenticola:g000926:NYS3_2:ctg000020:1696376-1695921	456	RNA-binding protein [Gammaproteobacteria bacterium]	-	-	-	F:GO:0005488	F:binding
Sedimenticola:g004642:SYS3_2:ctg000020:2906619-2906083	537	IS1380 family transposase [Gammaproteobacteria bacterium]	-	COG1861	M	F:GO:0003676	F:nucleic acid binding
Sedimenticola:g000911:NYS3_2:ctg000020:1322121-1323602	1482	-	-	-	-	-	-
Sedimenticola:g001130:NYS3_3:ctg000020:261831-261274	558	autoinducer binding domain-containing protein [Imhoffiella purpurea] >EXJ13301.1 hypothetical protein D779_3892 [Imhoffiella purpurea]	-	-	-	-	-
Sedimenticola:g002736:NYS6_1:ctg000020:4374052-4376301	2250	hydrogenase iron-sulfur subunit [Chromatiales bacterium]	K16886	COG1148	C	-	-
Sedimenticola:g003908:SYS1_2:ctg000020:3111454-3111203	252	MAG: hypothetical protein C0631_05145 [Sedimenticola sp.]	K01573	-	-	F:GO:0016491	F:oxidoreductase activity
Sedimenticola:g002621:NYS6_1:ctg000020:1362803-1363327	525	-	-	-	-	F:GO:0005215	F:transporter activity
Sedimenticola:g001177:NYS3_3:ctg000020:3770894-3770124	771	c-type cytochrome [Candidatus Thiodiazotropha endolucinida] >MCG7980232.1 c-type cytochrome [Candidatus Thiodiazotropha taylori] >ODJ85899.1 cytochrome c553 [Candidatus Thiodiazotropha endolucinida]	-	COG2863	C	-	-
Sedimenticola:g004836:SYS3_3:ctg000020:1366256-1367596	1341	type VI secretion system baseplate subunit TssK [Pseudoalteromonas sp. J010]	K11893	-	-	-	-
Sedimenticola:g002052:NYS4_3:ctg000020:3696175-3695603	573	elongation factor P, partial [Candidatus Sedimenticola endophacoides]	K02356	COG0231	J	-	-
Sedimenticola:g001102:NYS3_3:ctg000020:1590560-1591303	744	rhodoquinone biosynthesis methyltransferase RquA [Gammaproteobacteria bacterium]	-	COG0500	Q	F:GO:0045182	F:translation regulator activity
Sedimenticola:g005286:SYS5_2:ctg000020:260693-260538	156	-	-	-	-	F:GO:0016740	F:transferase activity
Sedimenticola:g002007:NYS4_3:ctg000020:260429-260172	258	type II toxin-antitoxin system Phd/YefM family antitoxin [Gammaproteobacteria bacterium]	-	COG2161	D	-	-
Sedimenticola:g004987:SYS3_3:ctg000020:4323710-4325749	2040	sodium-translocating pyrophosphatase [Candidatus Endoriftia persephone] >EGV49909.1 pyrophosphate-energized proton pump [endosymbiont of Riftia pachyptila (vent Ph05)] >USF87755.1 sodium-translocating pyrophosphatase [Candidatus Endoriftia persephone]	K15987	COG3808	C	-	-
Sedimenticola:g002825:NYS6_2:ctg000020:2789176-2788091	1086	-	-	-	-	P:GO:0055085; F:GO:0005215; F:GO:0016787; C:GO:0005886	P:transmembrane transport; F:transporter activity; F:hydrolase activity; C:plasma membrane
Sedimenticola:g004389:SYS3_1:ctg000020:689079-688609	471	PTS IIA-like nitrogen regulatory protein PtsN [Sedimenticola selenatireducens] >PLX61962.1 PTS IIA-like nitrogen-regulatory protein PtsN [Sedimenticola selenatireducens]	K02806	COG1762	G	-	-
Sedimenticola:g003987:SYS1_2:ctg000020:959188-960261	1074	dissimilatory-type sulfite reductase subunit beta [Solemya velesiana gill symbiont] >OOZ37475.1 sulfite reductase, dissimilatory-type beta subunit [Solemya velesiana gill symbiont]	K11181	COG2221	C	P:GO:0008643	P:carbohydrate transport
Sedimenticola:g000812:NYS1_5:ctg000020:2708014-2707550	465	IS256 family transposase [Candidatus Vondammii sp. HM_W22]	-	COG3328	L	P:GO:0006091; P:GO:0006790; F:GO:0016491	P:generation of precursor metabolites and energy; P:sulfur compound metabolic process; F:oxidoreductase activity
Sedimenticola:g003005:NYS6_3:ctg000020:3389564-3389839	276	-	-	-	-	P:GO:0006310; F:GO:0003677; F:GO:0140097	P:DNA recombination; F:DNA binding; F:catalytic activity, acting on DNA
Sedimenticola:g002999:NYS6_3:ctg000020:3265776-3266957	1182	IS4 family transposase [Candidatus Scalindua sp.]	-	COG3385	L	-	-
Sedimenticola:g004639:SYS3_2:ctg000020:2891873-2891628	246	-	-	-	-	P:GO:0006310; F:GO:0003677; F:GO:0140097	P:DNA recombination; F:DNA binding; F:catalytic activity, acting on DNA
Sedimenticola:g001257:NYS3_4:ctg000020:1355234-1354647	588	IS1595 family transposase [Candidatus Thiodiazotropha lotti]	-	COG3677	L	-	-
Sedimenticola:g004850:SYS3_3:ctg000020:1609950-1610306	357	NADH-quinone oxidoreductase subunit A [Sedimenticola selenatireducens] >PLX59681.1 NADH-quinone oxidoreductase subunit A [Sedimenticola selenatireducens]	K00330	COG0838	C	P:GO:0006412	P:translation
Sedimenticola:g004891:SYS3_3:ctg000020:244842-245153	312	IS256 family transposase [Gammaproteobacteria bacterium]	-	COG3328	L	P:GO:0006091; F:GO:0005215; F:GO:0016491; C:GO:0005886	P:generation of precursor metabolites and energy; F:transporter activity; F:oxidoreductase activity; C:plasma membrane
Sedimenticola:g003657:NYS7_3:ctg000020:503043-503693	651	50S ribosomal protein L3 [Candidatus Vondammii sp. HM_W22]	K02906	COG0087	J	P:GO:0006310; F:GO:0003677; F:GO:0140097	P:DNA recombination; F:DNA binding; F:catalytic activity, acting on DNA
Sedimenticola:g000598:NYS1_4:ctg000020:1279259-1280473	1215	IscS subfamily cysteine desulfurase [Thiolapillus brandeum]	K04487	COG1104	H	F:GO:0003723; F:GO:0005198; C:GO:0005840	F:RNA binding; F:structural molecule activity; C:ribosome
Sedimenticola:g003338:NYS7_2:ctg000020:2413039-2413419	381	aspartate 1-decarboxylase [Chromatiales bacterium]	K01579	COG0853	H	P:GO:0006790; F:GO:0016740	P:sulfur compound metabolic process; F:transferase activity
Sedimenticola:g003494:NYS7_3:ctg000020:1671002-1670664	339	TusE/DsrC/DsvC family sulfur relay protein [Solemya velum gill symbiont] >KHF24109.1 sulfur relay protein [Solemya velum gill symbiont] >OOY36135.1 TusE/DsrC/DsvC family sulfurtransferase [Solemya velum gill symbiont] >OOY38159.1 TusE/DsrC/DsvC family sulfurtransferase [Solemya velum gill symbiont] >OOY39133.1 TusE/DsrC/DsvC family sulfurtransferase [Solemya velum gill symbiont] >OOY43686.1 TusE/…	K11179	COG2920	P	P:GO:0006520; P:GO:0006575; P:GO:0006766; F:GO:0016829	P:amino acid metabolic process; P:cellular modified amino acid metabolic process; P:vitamin metabolic process; F:lyase activity
Sedimenticola:g003033:NYS6_3:ctg000020:3893634-3893176	459	Rsd/AlgQ family anti-sigma factor [Sedimenticola selenatireducens] >TVO78478.1 sigma D regulator [Sedimenticola selenatireducens] >TVT62663.1 sigma D regulator [Sedimenticola selenatireducens]	K07740	COG3160	K	F:GO:0016740; C:GO:0005737	F:transferase activity; C:cytoplasm
Sedimenticola:g001425:NYS3_5:ctg000020:1280535-1280921	387	Fe-S cluster assembly scaffold IscU [Gammaproteobacteria bacterium]	K04488	COG0822	C	P:GO:0006355	P:regulation of DNA-templated transcription
Sedimenticola:g002169:NYS5_1:ctg000020:2235864-2236442	579	RseA family anti-sigma factor [Candidatus Vondammii sp. HM_W22]	K03597	COG5662	K	P:GO:0006790	P:sulfur compound metabolic process
Sedimenticola:g001651:NYS4_1:ctg000020:1617309-1618367	1059	NADH-quinone oxidoreductase subunit NuoH [Sedimenticola thiotaurini]	K00337	COG1005	C	P:GO:0045892; F:GO:0016989; C:GO:0016020; C:GO:0016020	P:negative regulation of DNA-templated transcription; F:sigma factor antagonist activity; C:membrane; C:membrane
Sedimenticola:g003123:NYS7_1:ctg000020:1968492-1967716	777	transcriptional regulator FNR [Solemya velesiana gill symbiont]	K01420	COG0664	K	F:GO:0016491; C:GO:0005886	F:oxidoreductase activity; C:plasma membrane
Sedimenticola:g001093:NYS3_3:ctg000020:1417435-1418526	1092	iron-sulfur cluster carrier protein ApbC [Chromatiales bacterium]	K03593	COG0489	D	F:GO:0003677; F:GO:0140110	F:DNA binding; F:transcription regulator activity
Sedimenticola:g004015:SYS1_3:ctg000020:1611113-1611820	708	NADH-quinone oxidoreductase subunit C [Candidatus Vondammii sp. HM_W22]	K00332	COG0852	C	P:GO:0006790; F:GO:0016787; F:GO:0140104; F:GO:0140657	P:sulfur compound metabolic process; F:hydrolase activity; F:molecular carrier activity; F:ATP-dependent activity
Sedimenticola:g003050:NYS6_3:ctg000020:4159286-4158933	354	iron-sulfur cluster insertion protein ErpA [gamma proteobacterium endosymbiont of Lamellibrachia anaximandri] >MBL3532788.1 iron-sulfur cluster insertion protein ErpA [gamma proteobacterium endosymbiont of Lamellibrachia anaximandri] >MBL3598719.1 iron-sulfur cluster insertion protein ErpA [gamma proteobacterium endosymbiont of Lamellibrachia anaximandri]	K15724	COG0316	C	P:GO:0006091; F:GO:0005215; F:GO:0016491; C:GO:0005886	P:generation of precursor metabolites and energy; F:transporter activity; F:oxidoreductase activity; C:plasma membrane
Sedimenticola:g003935:SYS1_2:ctg000020:3664827-3666767	1941	acetate--CoA ligase [Candidatus Vondammii sp. HM_W22]	K01895	COG0365	I	P:GO:0006790	P:sulfur compound metabolic process
Sedimenticola:g003870:SYS1_2:ctg000020:1805360-1805629	270	flagellar biosynthesis protein FliQ [Sedimenticola selenatireducens] >TVO76302.1 flagellar biosynthesis protein FliQ [Sedimenticola selenatireducens] >TVT61412.1 flagellar biosynthesis protein FliQ [Sedimenticola selenatireducens]	K02420	COG1987	N	P:GO:0006790; P:GO:0055086; P:GO:1901135; F:GO:0016874	P:sulfur compound metabolic process; P:nucleobase-containing small molecule metabolic process; P:carbohydrate derivative metabolic process; F:ligase activity
Sedimenticola:g002496:NYS5_3:ctg000020:1900106-1898715	1392	Re/Si-specific NAD(P)(+) transhydrogenase subunit beta [Gammaproteobacteria bacterium]	K00325	COG1282	C	C:GO:0005886; C:GO:0043226	C:plasma membrane; C:organelle
Sedimenticola:g002778:NYS6_2:ctg000020:1802227-1802748	522	flagellar biosynthesis protein FliL [Gammaproteobacteria bacterium]	K02415	COG1580	N	F:GO:0016491; C:GO:0005886	F:oxidoreductase activity; C:plasma membrane
Sedimenticola:g005123:SYS5_1:ctg000020:3231192-3230824	369	thioredoxin [Sedimenticola thiotaurini]	K03671	COG3118	O	P:GO:0048870	P:cell motility
Sedimenticola:g004478:SYS3_2:ctg000020:1603883-1605811	1929	ATP-dependent zinc metalloprotease FtsH [Sedimenticola selenatireducens]	K03798	COG0465	O	F:GO:0016491; F:GO:0140096	F:oxidoreductase activity; F:catalytic activity, acting on a protein
Sedimenticola:g003369:NYS7_2:ctg000020:3061119-3061727	609	transcriptional repressor LexA [Candidatus Vondammii sp. HM_W22]	K01356	COG1974	K	P:GO:0030163; F:GO:0016787; F:GO:0140096; F:GO:0140657; C:GO:0005886	P:protein catabolic process; F:hydrolase activity; F:catalytic activity, acting on a protein; F:ATP-dependent activity; C:plasma membrane
Sedimenticola:g003105:NYS7_1:ctg000020:1508023-1508334	312	flagellar protein FliT [Gammaproteobacteria bacterium]	-	-	-	P:GO:0006260; P:GO:0006281; P:GO:0006355; F:GO:0003677; F:GO:0016787; F:GO:0140096	P:DNA replication; P:DNA repair; P:regulation of DNA-templated transcription; F:DNA binding; F:hydrolase activity; F:catalytic activity, acting on a protein
Sedimenticola:g003331:NYS7_2:ctg000020:2259992-2260471	480	NUDIX domain-containing protein [Gammaproteobacteria bacterium]	-	COG1051	F	C:GO:0005737	C:cytoplasm
Sedimenticola:g002212:NYS5_1:ctg000020:3019317-3019625	309	cytochrome c [gamma proteobacterium endosymbiont of Lamellibrachia anaximandri] >MBL3532774.1 cytochrome c [gamma proteobacterium endosymbiont of Lamellibrachia anaximandri]	-	COG2010	C	F:GO:0003824	F:catalytic activity
Sedimenticola:g000888:NYS1_5:ctg000020:712595-712996	402	pilus assembly protein PilG [Candidatus Sedimenticola endophacoides] >OQX34158.1 pilus assembly protein PilG [Candidatus Sedimenticola endophacoides] >OQX35277.1 pilus assembly protein PilG [Candidatus Sedimenticola endophacoides] >OQX41147.1 pilus assembly protein PilG [Candidatus Sedimenticola endophacoides] >OQX42283.1 pilus assembly protein PilG [Candidatus Sedimenticola endophacoides]	K02657	COG0745	KT	F:GO:0005488	F:binding
Sedimenticola:g002761:NYS6_2:ctg000020:1226151-1225393	759	-	-	-	-	P:GO:0006520; P:GO:0023052; F:GO:0016491	P:amino acid metabolic process; P:signaling; F:oxidoreductase activity
Sedimenticola:g002176:NYS5_1:ctg000020:233834-233469	366	DUF971 domain-containing protein [Solemya velesiana gill symbiont] >OOZ37160.1 1-(5-phosphoribosyl)-5-((5-phosphoribosylamino)methylideneamino)imidazole-4-carboxamide isomerase [Solemya velesiana gill symbiont]	-	COG3536	H	-	-
Sedimenticola:g001364:NYS3_4:ctg000020:3910861-3911280	420	hypothetical protein [Candidatus Thiodiazotropha endolucinida]	-	-	-	F:GO:0016853	F:isomerase activity
Sedimenticola:g001786:NYS4_2:ctg000020:1317375-1316788	588	PAAR domain-containing protein [Pseudomonadales bacterium]	-	-	-	-	-
Sedimenticola:g004016:SYS1_3:ctg000020:1611813-1613066	1254	NADH-quinone oxidoreductase subunit D [Candidatus Vondammii sp. HM_W22]	K00333	COG0649	C	-	-
Sedimenticola:g003272:NYS7_2:ctg000020:1309407-1309871	465	thiosulfate oxidation carrier protein SoxY [Solemya velesiana gill symbiont] >OOZ36371.1 thiosulfate oxidation carrier protein SoxY [Solemya velesiana gill symbiont]	K17226	COG5501	S	P:GO:0006091; F:GO:0016491; C:GO:0005886	P:generation of precursor metabolites and energy; F:oxidoreductase activity; C:plasma membrane
Sedimenticola:g002319:NYS5_2:ctg000020:1216673-1217011	339	P-II family nitrogen regulator [Gammaproteobacteria bacterium]	K04751	COG0347	K	-	-
Sedimenticola:g004805:SYS3_2:ctg000020:742528-742782	255	hypothetical protein [Gammaproteobacteria bacterium]	-	-	-	F:GO:0098772	F:molecular function regulator activity
Sedimenticola:g000762:NYS1_5:ctg000020:1407588-1406938	651	electron transport complex subunit RsxG [Solemya velesiana gill symbiont] >OOZ36630.1 electron transporter RnfG [Solemya velesiana gill symbiont]	K03612	COG4659	U	-	-
Sedimenticola:g000042:NYS1_1:ctg000020:1879383-1880654	1272	carboxylate--amine ligase [Gammaproteobacteria bacterium]	K15232	COG0045	C	P:GO:0006091; F:GO:0016491; C:GO:0005886	P:generation of precursor metabolites and energy; F:oxidoreductase activity; C:plasma membrane
Sedimenticola:g003742:SYS1_1:ctg000020:2702349-2702648	300	IS3 family transposase, partial [endosymbiont of Lamellibrachia luymesi]	-	COG2801	L	P:GO:0006091; F:GO:0016740; F:GO:0016874	P:generation of precursor metabolites and energy; F:transferase activity; F:ligase activity
Sedimenticola:g001945:NYS4_3:ctg000020:1212800-1213963	1164	MAG: ADP-forming succinate--CoA ligase subunit beta [Sedimenticola sp.]	K01903	COG0045	F	P:GO:0015074; F:GO:0003676	P:DNA integration; F:nucleic acid binding
Sedimenticola:g005308:SYS5_2:ctg000020:3111108-3110857	252	MAG: hypothetical protein C0631_05145 [Sedimenticola sp.]	K01573	-	-	P:GO:0006091; F:GO:0016874	P:generation of precursor metabolites and energy; F:ligase activity
Sedimenticola:g001812:NYS4_2:ctg000020:1943830-1945101	1272	ATP-dependent Clp protease ATP-binding subunit ClpX [Sedimenticola sp.]	K03544	COG1219	O	F:GO:0005215	F:transporter activity
Sedimenticola:g004076:SYS1_3:ctg000020:3028002-3027358	645	MAG: cytochrome c4 [Sedimenticola sp.]	K17230	COG2863	C	F:GO:0016787; F:GO:0044183; F:GO:0140096; F:GO:0140657	F:hydrolase activity; F:protein folding chaperone; F:catalytic activity, acting on a protein; F:ATP-dependent activity
Sedimenticola:g001247:NYS3_4:ctg000020:1122037-1121768	270	-	-	-	-	P:GO:0006091; F:GO:0016491	P:generation of precursor metabolites and energy; F:oxidoreductase activity
Sedimenticola:g001020:NYS3_2:ctg000020:3748349-3749182	834	IS1595 family transposase [Candidatus Thiodiazotropha lotti]	-	COG3677	L	-	-
Sedimenticola:g000880:NYS1_5:ctg000020:450183-449131	1053	rod shape-determining protein [Sedimenticola thiotaurini]	K03569	COG1077	D	P:GO:0006412	P:translation
Sedimenticola:g003828:SYS1_1:ctg000020:4484874-4485701	828	diguanylate cyclase [Sedimenticola thiotaurini]	-	COG2199	T	P:GO:0048856	P:anatomical structure development
Sedimenticola:g003688:SYS1_1:ctg000020:1472074-1473090	1017	IS110 family transposase [Candidatus Polarisedimenticolaceae bacterium]	K07486	COG3547	L	P:GO:0006355	P:regulation of DNA-templated transcription
Sedimenticola:g004137:SYS1_3:ctg000020:635181-635579	399	twin-arginine translocase subunit TatB [Gammaproteobacteria bacterium]	K03117	COG1826	U	P:GO:0006310; F:GO:0003677; F:GO:0140097	P:DNA recombination; F:DNA binding; F:catalytic activity, acting on DNA
Sedimenticola:g001761:NYS4_1:ctg000020:639370-639035	336	pentapeptide repeat-containing protein [Gammaproteobacteria bacterium]	-	COG1357	S	P:GO:0055085; F:GO:0005215; C:GO:0005886	P:transmembrane transport; F:transporter activity; C:plasma membrane
Sedimenticola:g003258:NYS7_1:ctg000020:961888-962619	732	respiratory nitrate reductase subunit gamma [Candidatus Vondammii sp. HM_W22]	K18500	COG2181	C	-	-
Sedimenticola:g000298:NYS1_2:ctg000020:177080-176811	270	ribonuclease P protein component [Candidatus Vondammii sp. HM_W22]	K03536	COG0594	J	F:GO:0016491; C:GO:0005886	F:oxidoreductase activity; C:plasma membrane
Sedimenticola:g000745:NYS1_4:ctg000020:960239-960631	393	sulfurtransferase complex subunit TusD [Gammaproteobacteria bacterium]	K07235	COG1553	P	P:GO:0006399; F:GO:0003723; F:GO:0016787	P:tRNA metabolic process; F:RNA binding; F:hydrolase activity
Sedimenticola:g005094:SYS5_1:ctg000020:2497829-2498149	321	ATP-dependent Clp protease adapter ClpS [Solemya velesiana gill symbiont] >OOZ36479.1 ATP-dependent Clp protease adapter ClpS [Solemya velesiana gill symbiont]	K06891	COG2127	S	P:GO:0006399; P:GO:0006790; F:GO:0016740	P:tRNA metabolic process; P:sulfur compound metabolic process; F:transferase activity
Sedimenticola:g005551:SYS5_3:ctg000020:3453906-3453022	885	elongation factor Ts [Sedimenticola thiotaurini]	K02357	COG0264	J	P:GO:0030163; F:GO:0016787; F:GO:0140096	P:protein catabolic process; F:hydrolase activity; F:catalytic activity, acting on a protein
Sedimenticola:g000531:NYS1_3:ctg000020:3712104-3711709	396	hypothetical protein [Sedimenticola selenatireducens]	-	COG3255	I	F:GO:0045182	F:translation regulator activity
Sedimenticola:g005174:SYS5_1:ctg000020:511875-513224	1350	preprotein translocase subunit SecY [Sedimenticola thiotaurini] >AKH21385.1 preprotein translocase subunit SecY [Sedimenticola thiotaurini]	K03076	COG0201	U	-	-
Sedimenticola:g002331:NYS5_2:ctg000020:1602438-1602139	300	ribosome assembly RNA-binding protein YhbY [Solemya velesiana gill symbiont] >OOZ35812.1 RNA-binding protein [Solemya velesiana gill symbiont]	K07574	COG1534	J	P:GO:0006886; P:GO:0055085; C:GO:0005886	P:intracellular protein transport; P:transmembrane transport; C:plasma membrane
Sedimenticola:g000196:NYS1_1:ctg000020:3912565-3912864	300	-	-	-	-	F:GO:0003723	F:RNA binding
Sedimenticola:g000272:NYS1_2:ctg000020:1090418-1090909	492	heme-binding protein [Candidatus Vondammii sp. HM_W22]	-	COG3193	S	-	-
Sedimenticola:g001663:NYS4_1:ctg000020:2015833-2014949	885	bifunctional methylenetetrahydrofolate dehydrogenase/methenyltetrahydrofolate cyclohydrolase FolD [Motiliproteus sp. MSK22-1] >OMH30544.1 bifunctional methylenetetrahydrofolate dehydrogenase/methenyltetrahydrofolate cyclohydrolase [Motiliproteus sp. MSK22-1]	K01491	COG0190	F	-	-
Sedimenticola:g005556:SYS5_3:ctg000020:3500132-3499485	648	hypothetical protein [Gammaproteobacteria bacterium]	K01991	COG1596	M	P:GO:0006520; P:GO:0006575; P:GO:0006790; P:GO:0055086; F:GO:0016491; F:GO:0016787	P:amino acid metabolic process; P:cellular modified amino acid metabolic process; P:sulfur compound metabolic process; P:nucleobase-containing small molecule metabolic process; F:oxidoreductase activity; F:hydrolase activity
Sedimenticola:g004114:SYS1_3:ctg000020:3986617-3986880	264	sulfurtransferase TusA family protein [Candidatus Aegiribacteria sp.]	-	-	-	P:GO:0015774; F:GO:0015159; C:GO:0016020	P:polysaccharide transport; F:polysaccharide transmembrane transporter activity; C:membrane
Sedimenticola:g001234:NYS3_3:ctg000020:729214-731202	1989	transketolase [bacterium endosymbiont of Escarpia laminata]	K00615	COG0021	G	F:GO:0016740	F:transferase activity
Sedimenticola:g001397:NYS3_4:ctg000020:805590-806069	480	hydrogenase iron-sulfur subunit [Gammaproteobacteria bacterium]	K14127	COG1908	C	F:GO:0016740	F:transferase activity
Sedimenticola:g000892:NYS1_5:ctg000020:820266-820748	483	peptidylprolyl isomerase [Gammaproteobacteria bacterium]	K03775	COG1047	G	F:GO:0016491	F:oxidoreductase activity
Sedimenticola:g004301:SYS3_1:ctg000020:3227759-3227184	576	hypothetical protein FHK82_09570 [Sedimenticola thiotaurini]	-	-	-	F:GO:0016853	F:isomerase activity
Sedimenticola:g004851:SYS3_3:ctg000020:1617973-1618461	489	NADH-quinone oxidoreductase subunit NuoI [Gammaproteobacteria bacterium] >MCP5441720.1 NADH-quinone oxidoreductase subunit NuoI [Chromatiaceae bacterium]	K00338	COG1143	C	-	-
Sedimenticola:g004540:SYS3_2:ctg000020:2254338-2255990	1653	flagellar basal-body MS-ring/collar protein FliF [Sedimenticola selenatireducens]	K02409	COG1766	N	F:GO:0016491; C:GO:0005886	F:oxidoreductase activity; C:plasma membrane
Sedimenticola:g000207:NYS1_1:ctg000020:411946-411494	453	type II 3-dehydroquinate dehydratase [Candidatus Vondammii sp. HM_W22]	K03786	COG0757	E	P:GO:0048870; F:GO:0003774; C:GO:0005886; C:GO:0043226	P:cell motility; F:cytoskeletal motor activity; C:plasma membrane; C:organelle
Sedimenticola:g005219:SYS5_2:ctg000020:1506077-1507429	1353	flagellar filament capping protein FliD [Solemya velesiana gill symbiont] >OOZ37721.1 hypothetical protein BOW51_00885 [Solemya velesiana gill symbiont]	K02407	COG1345	N	P:GO:0006520; F:GO:0016829	P:amino acid metabolic process; F:lyase activity
Sedimenticola:g002546:NYS5_3:ctg000020:3150356-3150171	186	DUF2065 family protein [Candidatus Vondammii sp. HM_W22]	K09937	COG3242	S	C:GO:0043226	C:organelle
Sedimenticola:g003699:SYS1_1:ctg000020:1608663-1609415	753	triose-phosphate isomerase [Gammaproteobacteria bacterium]	K01803	COG0149	G	C:GO:0016020	C:membrane
Sedimenticola:g003973:SYS1_2:ctg000020:487122-487553	432	50S ribosomal protein L11 [Solemya velesiana gill symbiont] >OOZ36027.1 50S ribosomal protein L11 [Solemya velesiana gill symbiont]	K02867	COG0080	J	P:GO:0005975; P:GO:0006091; F:GO:0016853	P:carbohydrate metabolic process; P:generation of precursor metabolites and energy; F:isomerase activity
Sedimenticola:g002375:NYS5_2:ctg000020:2697460-2697612	153	IS110 family transposase [Marinobacterium georgiense] >SEB16192.1 hypothetical protein SAMN02745729_12631 [Marinobacterium georgiense DSM 11526]	-	-	-	F:GO:0003723; F:GO:0005198; C:GO:0005840	F:RNA binding; F:structural molecule activity; C:ribosome
Sedimenticola:g000268:NYS1_1:ctg000020:978439-976385	2055	elongation factor G [Candidatus Vondammii sp. HM_W22]	K02355	COG0480	J	P:GO:0006310; F:GO:0003677; F:GO:0140097	P:DNA recombination; F:DNA binding; F:catalytic activity, acting on DNA
Sedimenticola:g002800:NYS6_2:ctg000020:2256253-2257266	1014	flagellar motor switch protein FliG [Sedimenticola selenatireducens] >TVO79029.1 flagellar motor switch protein FliG [Sedimenticola selenatireducens] >TVT67179.1 flagellar motor switch protein FliG [Sedimenticola selenatireducens]	K02410	COG1536	N	F:GO:0003924; F:GO:0045182	F:GTPase activity; F:translation regulator activity
Sedimenticola:g003102:NYS7_1:ctg000020:1427656-1427309	348	arsenate reductase (glutaredoxin) [Gammaproteobacteria bacterium] >MCP5407354.1 arsenate reductase (glutaredoxin) [Chromatiaceae bacterium] >MCP5409015.1 arsenate reductase (glutaredoxin) [Chromatiaceae bacterium] >MCP5441906.1 arsenate reductase (glutaredoxin) [Chromatiaceae bacterium]	K00537	COG1393	C	P:GO:0048870; F:GO:0003774; C:GO:0005886; C:GO:0043226	P:cell motility; F:cytoskeletal motor activity; C:plasma membrane; C:organelle
Sedimenticola:g000271:NYS1_2:ctg000020:1053593-1054393	801	c-type cytochrome [Solemya velesiana gill symbiont]	-	COG2863	C	F:GO:0016491	F:oxidoreductase activity
Sedimenticola:g004400:SYS3_1:ctg000020:967481-968683	1203	polysulfide reductase NrfD [Candidatus Vondammii sp. HM_W22]	-	COG5557	C	P:GO:0006091; F:GO:0016491	P:generation of precursor metabolites and energy; F:oxidoreductase activity
Sedimenticola:g005276:SYS5_2:ctg000020:2271936-2271148	789	AmmeMemoRadiSam system protein B [Sedimenticola sp.]	K06990	COG1355	S	C:GO:0005886	C:plasma membrane
Sedimenticola:g000006:NYS1_1:ctg000020:1127029-1126856	174	Flp family type IVb pilin [Desulfobacteraceae bacterium]	K02651	-	-	F:GO:0051213	F:dioxygenase activity
Sedimenticola:g003281:NYS7_2:ctg000020:152609-151713	897	F0F1 ATP synthase subunit A [Gammaproteobacteria bacterium]	K02108	COG0356	C	C:GO:0016020	C:membrane
Sedimenticola:g000333:NYS1_2:ctg000020:2849517-2848396	1122	IS256 family transposase [Candidatus Polarisedimenticolaceae bacterium]	-	COG3328	L	P:GO:0055085; P:GO:0055086; P:GO:1901135; F:GO:0005215; F:GO:0016874; C:GO:0005886	P:transmembrane transport; P:nucleobase-containing small molecule metabolic process; P:carbohydrate derivative metabolic process; F:transporter activity; F:ligase activity; C:plasma membrane
Sedimenticola:g003835:SYS1_1:ctg000020:674608-673967	642	adenylate kinase [bacterium endosymbiont of Escarpia laminata]	K00939	COG0563	F	P:GO:0006310; F:GO:0003677; F:GO:0140097	P:DNA recombination; F:DNA binding; F:catalytic activity, acting on DNA
Sedimenticola:g005014:SYS3_3:ctg000020:701287-701574	288	-	-	-	-	P:GO:0055086; P:GO:1901135; F:GO:0016740	P:nucleobase-containing small molecule metabolic process; P:carbohydrate derivative metabolic process; F:transferase activity
Sedimenticola:g002233:NYS5_1:ctg000020:3444539-3444015	525	OmpH family outer membrane protein [Candidatus Vondammii sp. HM_W22]	K06142	COG2825	M	-	-
Sedimenticola:g001809:NYS4_2:ctg000020:1903805-1901892	1914	aconitate hydratase [Gammaproteobacteria bacterium]	K01681	COG1048	C	F:GO:0051082	F:unfolded protein binding
Sedimenticola:g001924:NYS4_2:ctg000020:735258-736322	1065	fructose-1,6-bisphosphate aldolase [Candidatus Sedimenticola endophacoides] >OQX35515.1 fructose-1,6-bisphosphate aldolase [Candidatus Sedimenticola endophacoides] >OQX40671.1 fructose-1,6-bisphosphate aldolase [Candidatus Sedimenticola endophacoides] >OQX42959.1 fructose-1,6-bisphosphate aldolase [Candidatus Sedimenticola endophacoides] >OQX45271.1 fructose-1,6-bisphosphate aldolase [Candidatus …	K01624	COG0191	G	P:GO:0006091; F:GO:0016829	P:generation of precursor metabolites and energy; F:lyase activity
Sedimenticola:g004072:SYS1_3:ctg000020:2933515-2932028	1488	IS1380 family transposase [Acidihalobacter ferrooxydans] >APZ42979.1 IS1380 family transposase [Acidihalobacter ferrooxydans]	-	COG1861	M	P:GO:0005975; P:GO:0006091; F:GO:0016829	P:carbohydrate metabolic process; P:generation of precursor metabolites and energy; F:lyase activity
Sedimenticola:g002831:NYS6_2:ctg000020:3030999-3031229	231	TIGR02647 family protein [Thalassolituus oleivorans] >PHQ83585.1 MAG: TIGR02647 family protein [Thalassobium sp.] >AHK15431.1 DNA-binding protein [Thalassolituus oleivorans R6-15] >APR66600.1 TIGR02647 family protein [Thalassolituus oleivorans] >MBQ0727045.1 TIGR02647 family protein [Thalassolituus oleivorans] >MBQ0782129.1 TIGR02647 family protein [Thalassolituus oleivorans]	-	-	S	-	-
Sedimenticola:g001697:NYS4_1:ctg000020:3128216-3127302	915	hypothetical protein B0D94_06810 [Candidatus Sedimenticola endophacoides] >OQX34129.1 hypothetical protein B0D96_10090 [Candidatus Sedimenticola endophacoides] >OQX42178.1 hypothetical protein B0D89_01840 [Candidatus Sedimenticola endophacoides] >OQX45707.1 hypothetical protein B0D86_03040 [Candidatus Sedimenticola endophacoides] >OQX48755.1 hypothetical protein B0D87_04045 [Candidatus Sedimentic…	-	-	S	F:GO:0003677	F:DNA binding
Sedimenticola:g000842:NYS1_5:ctg000020:3383189-3382929	261	hypothetical protein B0D94_11695 [Candidatus Sedimenticola endophacoides] >OQX34942.1 hypothetical protein B0D96_08045 [Candidatus Sedimenticola endophacoides] >OQX40520.1 hypothetical protein B0D89_07385 [Candidatus Sedimenticola endophacoides] >OQX45693.1 hypothetical protein B0D86_03100 [Candidatus Sedimenticola endophacoides] >OQX47158.1 hypothetical protein B0D85_02085 [Candidatus Sedimentic…	-	-	-	C:GO:0016020	C:membrane
Sedimenticola:g002124:NYS5_1:ctg000020:1367606-1367938	333	GPW/gp25 family protein [Pseudoalteromonas sp. PS5] >RXF05956.1 hypothetical protein D9603_02860 [Pseudoalteromonas sp. PS5]	-	-	-	-	-
Sedimenticola:g002642:NYS6_1:ctg000020:1943057-1943695	639	ATP-dependent Clp endopeptidase, proteolytic subunit ClpP [Candidatus Sedimenticola endophacoides] >OQX35733.1 ATP-dependent Clp endopeptidase, proteolytic subunit ClpP [Candidatus Sedimenticola endophacoides] >OQX41004.1 ATP-dependent Clp endopeptidase, proteolytic subunit ClpP [Candidatus Sedimenticola endophacoides] >OQX42015.1 ATP-dependent Clp endopeptidase, proteolytic subunit ClpP [Candida…	K01358	COG0740	O	-	-
Sedimenticola:g003000:NYS6_3:ctg000020:3271821-3272102	282	cytochrome c [Sedimenticola thiotaurini]	-	COG2010	C	F:GO:0016787; F:GO:0140096; F:GO:0140657	F:hydrolase activity; F:catalytic activity, acting on a protein; F:ATP-dependent activity
Sedimenticola:g001103:NYS3_3:ctg000020:1619687-1621675	1989	NADH-quinone oxidoreductase subunit L [Candidatus Vondammii sp. HM_W22]	K00341	COG1009	CP	P:GO:0006091; F:GO:0016491	P:generation of precursor metabolites and energy; F:oxidoreductase activity
Sedimenticola:g005084:SYS5_1:ctg000020:2381631-2382947	1317	TolC family outer membrane protein [Solemya velesiana gill symbiont] >OOZ35981.1 hypothetical protein BOW51_09440 [Solemya velesiana gill symbiont]	K12543	COG1538	MU	P:GO:0006091; F:GO:0005215; F:GO:0016491	P:generation of precursor metabolites and energy; F:transporter activity; F:oxidoreductase activity
Sedimenticola:g002649:NYS6_1:ctg000020:2098412-2099503	1092	hydrogenase small subunit [Sedimenticola thiotaurini]	K06282	COG1740	C	P:GO:0055085; F:GO:0015562; C:GO:0019867	P:transmembrane transport; F:efflux transmembrane transporter activity; C:outer membrane
Sedimenticola:g001514:NYS3_5:ctg000020:281337-281119	219	site-specific integrase [Sedimenticola thiotaurini] >AKH22409.1 integrase [Sedimenticola thiotaurini]	-	COG0582	L	F:GO:0016491	F:oxidoreductase activity
Sedimenticola:g005115:SYS5_1:ctg000020:2962393-2961800	594	patatin [Betaproteobacteria bacterium HGW-Betaproteobacteria-10]	-	COG3621	S	P:GO:0006310; F:GO:0003677	P:DNA recombination; F:DNA binding
Sedimenticola:g001960:NYS4_3:ctg000020:1810952-1811833	882	MinD/ParA family protein [Sedimenticola thiotaurini]	K04562	COG0455	D	P:GO:0006629; F:GO:0016787	P:lipid metabolic process; F:hydrolase activity
Sedimenticola:g002334:NYS5_2:ctg000020:1657222-1657443	222	hypothetical protein [Sulfuricella denitrificans]	-	-	-	F:GO:0005524	F:ATP binding
Sedimenticola:g002611:NYS6_1:ctg000020:1078631-1079254	624	hypothetical protein AAY24_15805 [Sedimenticola thiotaurini]	-	-	-	F:GO:0046872	F:metal ion binding
Sedimenticola:g003002:NYS6_3:ctg000020:3301825-3302031	207	integrase-like protein [Thiogranum longum]	-	COG2801	L	-	-
Sedimenticola:g004128:SYS1_3:ctg000020:4488754-4488891	138	lipoprotein [Gammaproteobacteria bacterium]	-	-	-	P:GO:0015074	P:DNA integration
Sedimenticola:g000991:NYS3_2:ctg000020:3066667-3066840	174	hypothetical protein [Chromatiaceae bacterium] >MCP5409474.1 hypothetical protein [Chromatiaceae bacterium] >MCP5444296.1 hypothetical protein [Chromatiaceae bacterium]	-	-	-	-	-
Sedimenticola:g001899:NYS4_2:ctg000020:4254957-4254688	270	oxidative damage protection protein [Candidatus Sedimenticola endophacoides] >OQX36781.1 oxidative damage protection protein [Candidatus Sedimenticola endophacoides] >OQX39613.1 oxidative damage protection protein [Candidatus Sedimenticola endophacoides] >PUD98731.1 oxidative damage protection protein [Candidatus Sedimenticola endophacoides] >PUD99132.1 oxidative damage protection protein [Candid…	-	COG2924	CO	-	-
Sedimenticola:g005358:SYS5_2:ctg000020:4354119-4355231	1113	PilT/PilU family type 4a pilus ATPase [Sedimenticola thiotaurini] >AKH20959.1 twitching motility protein PilT [Sedimenticola thiotaurini]	K02670	COG5008	NU	F:GO:0005506	F:iron ion binding
Sedimenticola:g005540:SYS5_3:ctg000020:324296-324625	330	PilZ domain-containing protein [Sedimenticola thiotaurini] >AKH21254.1 ferredoxin [Sedimenticola thiotaurini]	-	-	S	F:GO:0005524	F:ATP binding
Sedimenticola:g002741:NYS6_1:ctg000020:504648-505475	828	50S ribosomal protein L2 [Gammaproteobacteria bacterium] >MCP5426966.1 50S ribosomal protein L2 [Chromatiaceae bacterium] >MCB1871093.1 50S ribosomal protein L2 [Gammaproteobacteria bacterium] >MCB1878862.1 50S ribosomal protein L2 [Gammaproteobacteria bacterium] >MCB1903997.1 50S ribosomal protein L2 [Gammaproteobacteria bacterium]	K02886	COG0090	J	F:GO:0035438	F:cyclic-di-GMP binding
Sedimenticola:g003579:NYS7_3:ctg000020:313866-313621	246	ferrous iron transport protein A [gamma proteobacterium endosymbiont of Lamellibrachia anaximandri] >MBL3616972.1 ferrous iron transport protein A [gamma proteobacterium endosymbiont of Lamellibrachia anaximandri] >RDH88834.1 ferrous iron transport protein A [endosymbiont of Lamellibrachia luymesi] >RDH94299.1 ferrous iron transport protein A [endosymbiont of Seepiophila jonesi]	K04758	COG1918	P	F:GO:0003723; F:GO:0005198; F:GO:0016740; C:GO:0005840	F:RNA binding; F:structural molecule activity; F:transferase activity; C:ribosome
Sedimenticola:g003060:NYS6_3:ctg000020:4532180-4531311	870	polyphosphate kinase 2 [Candidatus Thiodiazotropha sp.] >MCM8882794.1 polyphosphate kinase 2 [Candidatus Thiodiazotropha sp.] >MCM8920079.1 polyphosphate kinase 2 [Candidatus Thiodiazotropha sp.]	K22468	COG2326	S	F:GO:0046914	F:transition metal ion binding
Sedimenticola:g003547:NYS7_3:ctg000020:248568-248215	354	hypothetical protein [Candidatus Thiodiazotropha endolucinida] >MCG8093949.1 hypothetical protein [Candidatus Thiodiazotropha endolucinida] >MCG8113100.1 hypothetical protein [Candidatus Thiodiazotropha endolucinida]	-	-	-	-	-
Sedimenticola:g003751:SYS1_1:ctg000020:2905331-2904897	435	hypothetical protein [Gammaproteobacteria bacterium]	-	-	-	-	-
Sedimenticola:g005429:SYS5_3:ctg000020:1540981-1542447	1467	IMP dehydrogenase [Sedimenticola selenatireducens] >PLX59619.1 IMP dehydrogenase [Sedimenticola selenatireducens]	K00088	COG0516	F	-	-
Sedimenticola:g004418:SYS3_2:ctg000020:1108400-1108167	234	-	-	-	-	P:GO:0055086; P:GO:1901135; F:GO:0016491	P:nucleobase-containing small molecule metabolic process; P:carbohydrate derivative metabolic process; F:oxidoreductase activity
Sedimenticola:g001760:NYS4_1:ctg000020:623635-623267	369	IS256 family transposase [Candidatus Polarisedimenticolaceae bacterium]	-	COG3328	L	-	-
Sedimenticola:g002937:NYS6_3:ctg000020:148801-147938	864	F0F1 ATP synthase subunit gamma [Solemya velesiana gill symbiont] >OOZ37578.1 F0F1 ATP synthase subunit gamma [Solemya velesiana gill symbiont]	K02115	COG0224	C	P:GO:0006310; F:GO:0003677; F:GO:0140097	P:DNA recombination; F:DNA binding; F:catalytic activity, acting on DNA
Sedimenticola:g005350:SYS5_2:ctg000020:4062587-4061031	1557	IS3 family transposase [Candidatus Polarisedimenticolaceae bacterium]	K07497	COG2801	L	P:GO:0055085; P:GO:0055086; P:GO:1901135; F:GO:0005215; F:GO:0016787; F:GO:0016874; C:GO:0005886	P:transmembrane transport; P:nucleobase-containing small molecule metabolic process; P:carbohydrate derivative metabolic process; F:transporter activity; F:hydrolase activity; F:ligase activity; C:plasma membrane
Sedimenticola:g003858:SYS1_2:ctg000020:133632-133153	480	FKBP-type peptidyl-prolyl cis-trans isomerase [Candidatus Vondammii sp. HM_W22]	K03775	COG1047	O	-	-
Sedimenticola:g003920:SYS1_2:ctg000020:3413140-3412781	360	MerR family transcriptional regulator [Candidatus Vondammii sp. HM_W22]	-	COG0789	K	P:GO:0006457; F:GO:0016853; F:GO:0140096	P:protein folding; F:isomerase activity; F:catalytic activity, acting on a protein
Sedimenticola:g000660:NYS1_4:ctg000020:2892016-2891402	615	-	-	-	-	P:GO:0006355; F:GO:0003677	P:regulation of DNA-templated transcription; F:DNA binding
Sedimenticola:g003615:NYS7_3:ctg000020:3819648-3819346	303	-	-	-	-	-	-
Sedimenticola:g001748:NYS4_1:ctg000020:4464484-4465116	633	AAA family ATPase [Solemya velesiana gill symbiont] >OOZ36584.1 cobyrinic acid a,c-diamide synthase [Solemya velesiana gill symbiont]	K03496	COG1192	D	-	-
Sedimenticola:g000099:NYS1_1:ctg000020:244135-244731	597	IS256 family transposase [Gammaproteobacteria bacterium]	-	COG3328	L	-	-
Sedimenticola:g005039:SYS5_1:ctg000020:128030-128779	750	OmpA family protein [Sedimenticola thiotaurini]	-	COG2885	M	P:GO:0006310; F:GO:0003677; F:GO:0140097	P:DNA recombination; F:DNA binding; F:catalytic activity, acting on DNA
Sedimenticola:g004246:SYS3_1:ctg000020:260106-259675	432	type II toxin-antitoxin system VapC family toxin [Ectothiorhodospiraceae bacterium]	K07062	COG1487	S	P:GO:0055085; F:GO:0005215; C:GO:0030312	P:transmembrane transport; F:transporter activity; C:external encapsulating structure
Sedimenticola:g002655:NYS6_1:ctg000020:220271-219849	423	rhodanese-like domain-containing protein [Gammaproteobacteria bacterium]	-	COG0607	P	F:GO:0016787; F:GO:0090729; F:GO:0140098	F:hydrolase activity; F:toxin activity; F:catalytic activity, acting on RNA
Sedimenticola:g004355:SYS3_1:ctg000020:4268232-4267507	726	cytochrome c1 [Candidatus Vondammii sp. HM_W22]	K00413	COG2857	P	C:GO:0016020	C:membrane
Sedimenticola:g004807:SYS3_2:ctg000020:773902-775155	1254	serine hydroxymethyltransferase [Candidatus Vondammii sp. HM_W22]	K00600	COG0112	E	P:GO:0006091; F:GO:0016491	P:generation of precursor metabolites and energy; F:oxidoreductase activity
Sedimenticola:g000946:NYS3_2:ctg000020:227249-226854	396	IS4 family transposase [Dechloromonas sp.]	-	COG3385	L	P:GO:0006520; P:GO:0006575; F:GO:0016740	P:amino acid metabolic process; P:cellular modified amino acid metabolic process; F:transferase activity
Sedimenticola:g001817:NYS4_2:ctg000020:2064414-2063935	480	hypothetical protein [Candidatus Vondammii sp. HM_W22]	-	-	-	P:GO:0006310; F:GO:0003677; F:GO:0140097	P:DNA recombination; F:DNA binding; F:catalytic activity, acting on DNA
Sedimenticola:g004686:SYS3_2:ctg000020:3187572-3186316	1257	IS256 family transposase [Gammaproteobacteria bacterium]	-	COG3328	L	-	-
Sedimenticola:g005199:SYS5_2:ctg000020:1233762-1233529	234	hypothetical protein [Gammaproteobacteria bacterium]	-	-	-	P:GO:0006310; F:GO:0003677; F:GO:0140097	P:DNA recombination; F:DNA binding; F:catalytic activity, acting on DNA
Sedimenticola:g000560:NYS1_3:ctg000020:4451021-4452334	1314	TolC family outer membrane protein [Gammaproteobacteria bacterium]	K12543	COG1538	MU	C:GO:0016020	C:membrane
Sedimenticola:g004340:SYS3_1:ctg000020:4021127-4020522	606	c-type cytochrome [Candidatus Vondammii sp. HM_W22]	-	COG2863	C	P:GO:0055085; F:GO:0015562; C:GO:0019867	P:transmembrane transport; F:efflux transmembrane transporter activity; C:outer membrane
Sedimenticola:g005207:SYS5_2:ctg000020:1286092-1287882	1791	aspartate--tRNA ligase [Gammaproteobacteria bacterium]	K01876	COG0173	J	P:GO:0006091; F:GO:0016491	P:generation of precursor metabolites and energy; F:oxidoreductase activity
Sedimenticola:g000599:NYS1_4:ctg000020:1288271-1288690	420	DUF6524 family protein [Candidatus Vondammii sp. HM_W22]	-	-	-	P:GO:0006399; P:GO:0006520; F:GO:0016874; F:GO:0140098	P:tRNA metabolic process; P:amino acid metabolic process; F:ligase activity; F:catalytic activity, acting on RNA
Sedimenticola:g001386:NYS3_4:ctg000020:4546789-4546565	225	hypothetical protein [Gammaproteobacteria bacterium]	-	-	-	C:GO:0016020	C:membrane
Sedimenticola:g005154:SYS5_1:ctg000020:4090025-4090480	456	hypothetical protein [Chromatiales bacterium]	-	-	-	-	-
Sedimenticola:g001072:NYS3_2:ctg000020:987264-987599	336	HDOD domain-containing protein [Pseudodesulfovibrio sp.]	-	-	-	-	-
Sedimenticola:g003670:NYS7_3:ctg000020:878701-879063	363	roadblock/LC7 domain-containing protein [Candidatus Vondammii sp. HM_W22]	K07131	COG2018	S	-	-
Sedimenticola:g002939:NYS6_3:ctg000020:1601677-1602153	477	transcription elongation factor GreA [Candidatus Vondammii sp. HM_W22]	K03624	COG0782	K	P:GO:0023052; F:GO:0060090; F:GO:0098772	P:signaling; F:molecular adaptor activity; F:molecular function regulator activity
Sedimenticola:g003352:NYS7_2:ctg000020:2786561-2783421	3141	-	-	-	-	P:GO:0006355; F:GO:0003677; F:GO:0045182	P:regulation of DNA-templated transcription; F:DNA binding; F:translation regulator activity
Sedimenticola:g001505:NYS3_5:ctg000020:2708046-2708561	516	transposase [Candidatus Thiodiazotropha lotti]	-	COG3415	L	-	-
Sedimenticola:g002842:NYS6_2:ctg000020:3161842-3161429	414	CBS domain-containing protein [Sedimenticola selenatireducens] >TVO75803.1 CBS domain-containing protein [Sedimenticola selenatireducens] >TVT63662.1 CBS domain-containing protein [Sedimenticola selenatireducens]	-	COG2905	T	P:GO:0006310; F:GO:0003677; F:GO:0140097	P:DNA recombination; F:DNA binding; F:catalytic activity, acting on DNA
Sedimenticola:g003337:NYS7_2:ctg000020:2314698-2314228	471	rhodanese-like domain-containing protein [Solemya elarraichensis gill symbiont] >OOZ36833.1 sulfurtransferase [Solemya elarraichensis gill symbiont]	-	COG0607	P	F:GO:0016740	F:transferase activity
Sedimenticola:g003854:SYS1_2:ctg000020:1058987-1058424	564	NapC/NirT family cytochrome c [Solemya velesiana gill symbiont] >OOZ36882.1 cytochrome C [Solemya velesiana gill symbiont]	K02569	COG3005	C	F:GO:0016740	F:transferase activity
Sedimenticola:g002898:NYS6_2:ctg000020:4453197-4453910	714	-	-	-	-	P:GO:0071941; C:GO:0005886	P:nitrogen cycle metabolic process; C:plasma membrane
Sedimenticola:g000895:NYS1_5:ctg000020:957006-956830	177	hypothetical protein [Sedimenticola thiotaurini] >AKH21804.1 sulfur relay protein DsrC [Sedimenticola thiotaurini]	-	-	-	-	-
Sedimenticola:g000226:NYS1_1:ctg000020:4415166-4416203	1038	LysM peptidoglycan-binding domain-containing protein [Candidatus Vondammii sp. HM_W22]	-	COG1652	S	-	-
Sedimenticola:g002593:NYS5_3:ctg000020:464042-463722	321	STAS domain-containing protein [Pseudomonas chlororaphis] >MBV6751539.1 STAS domain-containing protein [Pseudomonas chlororaphis]	-	-	-	-	-
Sedimenticola:g005315:SYS5_2:ctg000020:3224807-3225172	366	transposase [Candidatus Thiodiazotropha lotti]	-	COG2963	L	-	-
Sedimenticola:g001845:NYS4_2:ctg000020:2880449-2880054	396	DUF4902 domain-containing protein [Sulfuriferula plumbiphila] >BBP02929.1 DUF4902 domain-containing protein [Sulfuriferula plumbiphila] >GEP30204.1 DUF4902 domain-containing protein [Sulfuriferula plumbiphila]	-	-	S	P:GO:0006310; F:GO:0003677; F:GO:0140097	P:DNA recombination; F:DNA binding; F:catalytic activity, acting on DNA
Sedimenticola:g004098:SYS1_3:ctg000020:3656649-3656266	384	DUF6394 family protein [Sedimenticola selenatireducens] >TVO69861.1 hypothetical protein FHP88_17470 [Sedimenticola selenatireducens] >TVT63190.1 hypothetical protein FHK78_12135 [Sedimenticola selenatireducens]	-	-	-	-	-
Sedimenticola:g004455:SYS3_2:ctg000020:1490794-1490099	696	flagellar basal body P-ring formation chaperone FlgA [Sedimenticola selenatireducens]	K02386	COG1261	N	C:GO:0016020	C:membrane
Sedimenticola:g004062:SYS1_3:ctg000020:2670736-2669597	1140	molecular chaperone DnaJ [Candidatus Vondammii sp. HM_W22]	K03686	COG0484	O	P:GO:0044780; P:GO:0044781; C:GO:0042597	P:bacterial-type flagellum assembly; P:bacterial-type flagellum organization; C:periplasmic space
Sedimenticola:g003948:SYS1_2:ctg000020:4019045-4018779	267	GGDEF domain-containing protein [Sedimenticola selenatireducens]	-	-	-	P:GO:0006260; P:GO:0006457	P:DNA replication; P:protein folding
Sedimenticola:g000667:NYS1_4:ctg000020:3148898-3147600	1299	adenylosuccinate synthase [Candidatus Vondammii sp. HM_W22]	K01939	COG0104	F	F:GO:0016740; F:GO:0016779; F:GO:0052621	F:transferase activity; F:nucleotidyltransferase activity; F:diguanylate cyclase activity
Sedimenticola:g005436:SYS5_3:ctg000020:1622917-1624359	1443	NADH-quinone oxidoreductase subunit NuoN [Candidatus Vondammii sp. HM_W22]	K00343	COG1007	C	P:GO:0055086; P:GO:1901135; F:GO:0016874	P:nucleobase-containing small molecule metabolic process; P:carbohydrate derivative metabolic process; F:ligase activity
Sedimenticola:g002799:NYS6_2:ctg000020:2250008-2251477	1470	sigma-54 dependent transcriptional regulator [Sedimenticola selenatireducens]	K10941	COG2204	T	P:GO:0006091; F:GO:0005215; F:GO:0016491; C:GO:0005886	P:generation of precursor metabolites and energy; F:transporter activity; F:oxidoreductase activity; C:plasma membrane
Sedimenticola:g005480:SYS5_3:ctg000020:2561842-2562396	555	PAAR domain-containing protein [Candidatus Polarisedimenticolaceae bacterium]	-	-	-	P:GO:0006355; F:GO:0003677	P:regulation of DNA-templated transcription; F:DNA binding
Sedimenticola:g005537:SYS5_3:ctg000020:3231899-3231255	645	adenylate kinase [Candidatus Sedimenticola endophacoides] >OQX36592.1 adenylate kinase [Candidatus Sedimenticola endophacoides] >OQX37550.1 adenylate kinase [Candidatus Sedimenticola endophacoides] >OQX41457.1 adenylate kinase [Candidatus Sedimenticola endophacoides] >OQX46051.1 adenylate kinase [Candidatus Sedimenticola endophacoides]	K00939	COG0563	F	-	-
Sedimenticola:g000307:NYS1_2:ctg000020:1974464-1974120	345	TusE/DsrC/DsvC family sulfur relay protein [Sedimenticola thiotaurini]	K11179	COG2920	P	P:GO:0055086; P:GO:1901135; F:GO:0016740	P:nucleobase-containing small molecule metabolic process; P:carbohydrate derivative metabolic process; F:transferase activity
Sedimenticola:g003113:NYS7_1:ctg000020:1733008-1733373	366	30S ribosome-binding factor RbfA [Candidatus Vondammii sp. HM_W22]	K02834	COG0858	J	F:GO:0016740	F:transferase activity
Sedimenticola:g000460:NYS1_3:ctg000020:1824527-1824805	279	hypothetical protein CVV06_07450 [Gammaproteobacteria bacterium HGW-Gammaproteobacteria-10] >HBA67647.1 hypothetical protein [Methylococcaceae bacterium]	-	-	-	P:GO:0042254	P:ribosome biogenesis
Sedimenticola:g001359:NYS3_4:ctg000020:3873480-3874289	810	AAA family ATPase [Candidatus Sedimenticola endophacoides] >OQX36448.1 AAA family ATPase [Candidatus Sedimenticola endophacoides] >OQX41418.1 AAA family ATPase [Candidatus Sedimenticola endophacoides] >OQX41605.1 AAA family ATPase [Candidatus Sedimenticola endophacoides] >OQX48353.1 AAA family ATPase [Candidatus Sedimenticola endophacoides]	K04748	COG0714	S	C:GO:0016020	C:membrane
Sedimenticola:g001405:NYS3_4:ctg000020:959052-960125	1074	dissimilatory-type sulfite reductase subunit beta [Solemya velesiana gill symbiont] >OOZ37475.1 sulfite reductase, dissimilatory-type beta subunit [Solemya velesiana gill symbiont]	K11181	COG2221	C	F:GO:0016787; F:GO:0140657	F:hydrolase activity; F:ATP-dependent activity
Sedimenticola:g002620:NYS6_1:ctg000020:1351655-1354417	2763	SET domain-containing protein [Wolbachia pipientis] >OEY86399.1 hypothetical protein BIY23_04200 [Wolbachia pipientis]	-	-	-	P:GO:0006091; P:GO:0006790; F:GO:0016491	P:generation of precursor metabolites and energy; P:sulfur compound metabolic process; F:oxidoreductase activity
Sedimenticola:g005020:SYS3_3:ctg000020:799590-799982	393	4Fe-4S dicluster domain-containing protein [Candidatus Polarisedimenticolaceae bacterium]	-	COG1150	C	C:GO:0016020; C:GO:0016020	C:membrane; C:membrane
Sedimenticola:g001339:NYS3_4:ctg000020:3252862-3253446	585	peptidylprolyl isomerase [Candidatus Vondammii sp. HM_W22]	K03768	COG0652	O	F:GO:0005488	F:binding
Sedimenticola:g000622:NYS1_4:ctg000020:1941510-1942835	1326	trigger factor [Sedimenticola thiotaurini]	K03545	COG0544	D	P:GO:0006457; F:GO:0016853; F:GO:0140096	P:protein folding; F:isomerase activity; F:catalytic activity, acting on a protein
Sedimenticola:g003869:SYS1_2:ctg000020:1803828-1804172	345	flagellar motor switch protein FliN [Sedimenticola thiotaurini]	K02417	COG1886	N	P:GO:0006457; F:GO:0016853; F:GO:0140096	P:protein folding; F:isomerase activity; F:catalytic activity, acting on a protein
Sedimenticola:g003274:NYS7_2:ctg000020:1368560-1370104	1545	type VI secretion system baseplate subunit TssF [Pseudoalteromonas rubra] >TMP38378.1 hypothetical protein CWB98_06500 [Pseudoalteromonas rubra]	-	-	-	P:GO:0048870; F:GO:0003774; C:GO:0005886; C:GO:0043226	P:cell motility; F:cytoskeletal motor activity; C:plasma membrane; C:organelle
Sedimenticola:g005012:SYS3_3:ctg000020:698431-696452	1980	dynamin family protein [Sedimenticola selenatireducens]	-	COG0699	S	-	-
Sedimenticola:g000500:NYS1_3:ctg000020:280642-280956	315	hypothetical protein [Shewanella sp. C32] >MCH1923779.1 hypothetical protein [Shewanella sp. C31]	-	-	-	-	-
Sedimenticola:g004029:SYS1_3:ctg000020:1878626-1879561	936	malate dehydrogenase [Gammaproteobacteria bacterium]	K00024	COG0039	C	-	-
Sedimenticola:g002776:NYS6_2:ctg000020:1734793-1736883	2091	polyribonucleotide nucleotidyltransferase [Candidatus Vondammii sp. HM_W22]	K00962	COG1185	J	P:GO:0006091; F:GO:0016491	P:generation of precursor metabolites and energy; F:oxidoreductase activity
Sedimenticola:g005060:SYS5_1:ctg000020:1883519-1885735	2217	NADP-dependent isocitrate dehydrogenase [Gammaproteobacteria bacterium]	K00031	COG2838	C	P:GO:0016071; F:GO:0003723; F:GO:0016740	P:mRNA metabolic process; F:RNA binding; F:transferase activity
Sedimenticola:g001908:NYS4_2:ctg000020:4403243-4404259	1017	branched-chain amino acid ABC transporter permease [Gammaproteobacteria bacterium]	K01997	COG0559	E	P:GO:0005975; P:GO:0006091; F:GO:0016491	P:carbohydrate metabolic process; P:generation of precursor metabolites and energy; F:oxidoreductase activity
Sedimenticola:g005419:SYS5_3:ctg000020:1400551-1401312	762	flagellar motor protein PomA [Sedimenticola thiotaurini]	K02556	COG1291	N	P:GO:0055085; F:GO:0005215; C:GO:0005886	P:transmembrane transport; F:transporter activity; C:plasma membrane
Sedimenticola:g003481:NYS7_3:ctg000020:1388404-1387952	453	bacteriohemerythrin [Alcanivoracaceae bacterium]	K07216	COG2703	C	P:GO:0048870; C:GO:0005886	P:cell motility; C:plasma membrane
Sedimenticola:g003606:NYS7_3:ctg000020:3641517-3640507	1011	sugar ABC transporter substrate-binding protein [Candidatus Sedimenticola endophacoides] >OQX36578.1 sugar ABC transporter substrate-binding protein [Candidatus Sedimenticola endophacoides] >OQX38463.1 sugar ABC transporter substrate-binding protein [Candidatus Sedimenticola endophacoides] >OQX40138.1 sugar ABC transporter substrate-binding protein [Candidatus Sedimenticola endophacoides] >PUD995…	K10439	COG1879	G	F:GO:0046872	F:metal ion binding
Sedimenticola:g001264:NYS3_4:ctg000020:1534614-1532800	1815	hypothetical protein [Gammaproteobacteria bacterium]	-	-	-	P:GO:0055085; C:GO:0005886	P:transmembrane transport; C:plasma membrane
Sedimenticola:g001086:NYS3_3:ctg000020:1317466-1318602	1137	MULTISPECIES: hypothetical protein [Photorhabdus] >PQQ24915.1 hypothetical protein C6H66_14220 [Photorhabdus hindustanensis]	-	-	-	-	-
Sedimenticola:g003800:SYS1_1:ctg000020:3722446-3721868	579	bacteriohemerythrin [gamma proteobacterium endosymbiont of Lamellibrachia anaximandri] >MBL3616281.1 bacteriohemerythrin [gamma proteobacterium endosymbiont of Lamellibrachia anaximandri]	K07216	COG2703	P	-	-
Sedimenticola:g000771:NYS1_5:ctg000020:1592124-1592495	372	PAS domain-containing protein [Methylomonas lenta] >OAI10790.1 aerotaxis receptor Aer [Methylomonas lenta]	-	COG3829	KT	F:GO:0046872; C:GO:0016020	F:metal ion binding; C:membrane
Sedimenticola:g000513:NYS1_3:ctg000020:3113333-3113614	282	-	-	-	-	-	-
Sedimenticola:g001516:NYS3_5:ctg000020:285788-284751	1038	IS256 family transposase [Candidatus Polarisedimenticolaceae bacterium]	-	COG3328	L	-	-
Sedimenticola:g001616:NYS3_5:ctg000020:634782-635018	237	Sec-independent protein translocase TatA [Candidatus Sedimenticola endophacoides] >OQX32972.1 Sec-independent protein translocase TatA [Candidatus Sedimenticola endophacoides] >OQX40587.1 Sec-independent protein translocase TatA [Candidatus Sedimenticola endophacoides] >OQX42578.1 Sec-independent protein translocase TatA [Candidatus Sedimenticola endophacoides] >OQX42745.1 Sec-independent protein…	K03116	COG1826	U	P:GO:0006310; F:GO:0003677; F:GO:0140097	P:DNA recombination; F:DNA binding; F:catalytic activity, acting on DNA
Sedimenticola:g002772:NYS6_2:ctg000020:1610642-1611133	492	NADH-quinone oxidoreductase subunit B [gamma proteobacterium SS-5]	K00331	COG0377	C	P:GO:0055085; F:GO:0005215; C:GO:0005886	P:transmembrane transport; F:transporter activity; C:plasma membrane
Sedimenticola:g003285:NYS7_2:ctg000020:1614849-1617152	2304	NADH-quinone oxidoreductase subunit NuoG [Candidatus Vondammii sp. HM_W22]	K00336	COG1034	C	P:GO:0006091; F:GO:0005215; F:GO:0016491; C:GO:0005886	P:generation of precursor metabolites and energy; F:transporter activity; F:oxidoreductase activity; C:plasma membrane
Sedimenticola:g001243:NYS3_3:ctg000020:962569-964110	1542	(Fe-S)-binding protein [Solemya velesiana gill symbiont] >OOZ37469.1 reductase [Solemya velesiana gill symbiont]	-	COG0247	C	P:GO:0006091; F:GO:0005215; F:GO:0016491	P:generation of precursor metabolites and energy; F:transporter activity; F:oxidoreductase activity
Sedimenticola:g002061:NYS4_3:ctg000020:4089236-4088811	426	MAG: phosphoribosyl-AMP cyclohydrolase [Sedimenticola sp.]	K01496	COG0139	E	F:GO:0046872; F:GO:0051536	F:metal ion binding; F:iron-sulfur cluster binding
Sedimenticola:g002464:NYS5_2:ctg000020:806957-808060	1104	heterodisulfide reductase subunit A [Chloroflexi bacterium]	-	COG0479	C	P:GO:0006520; F:GO:0016787	P:amino acid metabolic process; F:hydrolase activity
Sedimenticola:g002177:NYS5_1:ctg000020:2338594-2338187	408	hypothetical protein [Solemya velesiana gill symbiont]	-	-	-	F:GO:0046872; F:GO:0051536	F:metal ion binding; F:iron-sulfur cluster binding
Sedimenticola:g000871:NYS1_5:ctg000020:4276987-4275728	1260	UDP-N-acetylglucosamine 1-carboxyvinyltransferase [Candidatus Vondammii sp. HM_W22]	K00790	COG0766	M	-	-
Sedimenticola:g003643:NYS7_3:ctg000020:4455726-4455878	153	-	-	-	-	P:GO:0048856; P:GO:0055086; P:GO:0071554; P:GO:1901135; F:GO:0016740	P:anatomical structure development; P:nucleobase-containing small molecule metabolic process; P:cell wall organization or biogenesis; P:carbohydrate derivative metabolic process; F:transferase activity
Sedimenticola:g002120:NYS5_1:ctg000020:1308491-1309162	672	rhodanese-like domain-containing protein [Gammaproteobacteria bacterium]	-	COG2897	P	-	-
Sedimenticola:g000838:NYS1_5:ctg000020:3326680-3326513	168	bifunctional diguanylate cyclase/phosphodiesterase [Gammaproteobacteria bacterium]	-	-	-	F:GO:0016740	F:transferase activity
Sedimenticola:g000402:NYS1_2:ctg000020:4484018-4483713	306	hypothetical protein [Gammaproteobacteria bacterium]	-	-	-	C:GO:0016020	C:membrane
Sedimenticola:g002824:NYS6_2:ctg000020:2729167-2726813	2355	FG-GAP-like repeat-containing protein [Polaromonas sp. A23] >OOG37817.1 hypothetical protein B0B52_17005 [Polaromonas sp. A23]	-	COG3209	M	-	-
Sedimenticola:g003507:NYS7_3:ctg000020:2114182-2115453	1272	serine--tRNA ligase [Chromatiales bacterium]	K01875	COG0172	J	C:GO:0005576; C:GO:0005737	C:extracellular region; C:cytoplasm
Sedimenticola:g000194:NYS1_1:ctg000020:3906075-3906449	375	IS1380 family transposase [Candidatus Thiodiazotropha endolucinida]	-	-	-	P:GO:0006399; P:GO:0006520; F:GO:0016874; F:GO:0140098	P:tRNA metabolic process; P:amino acid metabolic process; F:ligase activity; F:catalytic activity, acting on RNA
Sedimenticola:g003269:NYS7_2:ctg000020:1285196-1285468	273	zinc ribbon domain-containing protein [Sedimenticola selenatireducens] >TVO74844.1 zinc ribbon domain-containing protein [Sedimenticola selenatireducens] >TVT62379.1 zinc ribbon domain-containing protein [Sedimenticola selenatireducens]	-	COG2331	S	-	-
Sedimenticola:g001733:NYS4_1:ctg000020:411492-411043	450	acetyl-CoA carboxylase, biotin carboxyl carrier protein [Candidatus Sedimenticola endophacoides] >OQX33233.1 acetyl-CoA carboxylase, biotin carboxyl carrier protein [Candidatus Sedimenticola endophacoides] >OQX34751.1 acetyl-CoA carboxylase, biotin carboxyl carrier protein [Candidatus Sedimenticola endophacoides] >OQX42392.1 acetyl-CoA carboxylase, biotin carboxyl carrier protein [Candidatus Sedi…	K02160	COG0511	I	F:GO:0051537	F:2 iron, 2 sulfur cluster binding
Sedimenticola:g003496:NYS7_3:ctg000020:1730164-1732803	2640	translation initiation factor IF-2 [Candidatus Vondammii sp. HM_W22]	K02519	COG0532	J	P:GO:0006629; F:GO:0016874	P:lipid metabolic process; F:ligase activity
Sedimenticola:g004152:SYS3_1:ctg000020:1053690-1054490	801	cytochrome C [Solemya velesiana gill symbiont]	-	COG2863	C	F:GO:0003924; F:GO:0045182	F:GTPase activity; F:translation regulator activity
Sedimenticola:g004949:SYS3_3:ctg000020:3583687-3582716	972	nucleoid-structuring protein H-NS [Gammaproteobacteria bacterium]	K01666	COG0119	E	P:GO:0006091; F:GO:0016491	P:generation of precursor metabolites and energy; F:oxidoreductase activity
Sedimenticola:g003766:SYS1_1:ctg000020:3014381-3013947	435	MerR family DNA-binding transcriptional regulator [Sedimenticola selenatireducens] >PLX63210.1 MerR family DNA-binding transcriptional regulator [Sedimenticola selenatireducens]	-	COG0789	K	F:GO:0016829	F:lyase activity
Sedimenticola:g004035:SYS1_3:ctg000020:1977183-1977935	753	5'/3'-nucleotidase SurE [Candidatus Vondammii sp. HM_W22]	K03787	COG0496	S	P:GO:0006355; F:GO:0003677	P:regulation of DNA-templated transcription; F:DNA binding
Sedimenticola:g004204:SYS3_1:ctg000020:2112792-2113406	615	YdbL family protein [Sedimenticola selenatireducens] >TVO70513.1 DUF1318 domain-containing protein [Sedimenticola selenatireducens] >TVT63090.1 DUF1318 domain-containing protein [Sedimenticola selenatireducens]	-	COG3784	S	F:GO:0016787	F:hydrolase activity
Sedimenticola:g003472:NYS7_3:ctg000020:1308217-1308549	333	SoxXA-binding protein [Gammaproteobacteria bacterium]	-	-	-	-	-
Sedimenticola:g003040:NYS6_3:ctg000020:406028-405771	258	DNA-binding transcriptional regulator Fis [Sedimenticola selenatireducens] >PLX60489.1 DNA-binding transcriptional regulator Fis [Sedimenticola selenatireducens]	K03557	COG2901	KL	-	-
Sedimenticola:g000493:NYS1_3:ctg000020:2652237-2651050	1188	sulfate adenylyltransferase [Candidatus Vondammii sp. HM_W22]	K00958	COG2046	P	P:GO:0006355; F:GO:0003677	P:regulation of DNA-templated transcription; F:DNA binding
Sedimenticola:g001421:NYS3_5:ctg000020:1248862-1248710	153	-	-	-	-	P:GO:0006790; F:GO:0016740	P:sulfur compound metabolic process; F:transferase activity
Sedimenticola:g000738:NYS1_4:ctg000020:713038-713457	420	response regulator [Sedimenticola selenatireducens] >TVO70839.1 response regulator [Sedimenticola selenatireducens] >TVT65759.1 response regulator [Sedimenticola selenatireducens]	K02658	COG0745	KT	-	-
Sedimenticola:g002145:NYS5_1:ctg000020:1763867-1763421	447	ATPase [Gammaproteobacteria bacterium]	-	COG0636	C	P:GO:0023052	P:signaling
Sedimenticola:g004163:SYS3_1:ctg000020:1206674-1207000	327	pilin [Pseudoxanthomonas sp.]	K02650	COG4969	NU	P:GO:0055085; P:GO:0055086; P:GO:1901135; F:GO:0005215; F:GO:0008289	P:transmembrane transport; P:nucleobase-containing small molecule metabolic process; P:carbohydrate derivative metabolic process; F:transporter activity; F:lipid binding
Sedimenticola:g000924:NYS3_2:ctg000020:1683476-1683829	354	metalloregulator ArsR/SmtB family transcription factor [Thiolapillus brandeum] >BAO44888.1 transcriptional regulator, ArsR family [Thiolapillus brandeum]	K03892	COG0640	K	C:GO:0110165	C:cellular anatomical entity
Sedimenticola:g002767:NYS6_2:ctg000020:1384315-1384509	195	carbon storage regulator CsrA [Candidatus Thiodiazotropha sp.] >MCM8883083.1 carbon storage regulator CsrA [Candidatus Thiodiazotropha sp.] >MCM8921475.1 carbon storage regulator CsrA [Candidatus Thiodiazotropha sp.]	K03563	COG1551	J	P:GO:0006355; F:GO:0003700	P:regulation of DNA-templated transcription; F:DNA-binding transcription factor activity
Sedimenticola:g002132:NYS5_1:ctg000020:1538255-1538998	744	tRNA (guanosine(37)-N1)-methyltransferase TrmD [Candidatus Vondammii sp. HM_W22]	K00554	COG0336	J	P:GO:0005975; P:GO:0016071; F:GO:0003723	P:carbohydrate metabolic process; P:mRNA metabolic process; F:RNA binding
Sedimenticola:g000614:NYS1_4:ctg000020:1703564-1703172	393	PilZ domain-containing protein [Sedimenticola selenatireducens]	-	-	-	P:GO:0006399; F:GO:0016740; F:GO:0140098	P:tRNA metabolic process; F:transferase activity; F:catalytic activity, acting on RNA
Sedimenticola:g001226:NYS3_3:ctg000020:533668-534201	534	single-stranded DNA-binding protein [Gammaproteobacteria bacterium]	K03111	COG0629	L	F:GO:0035438	F:cyclic-di-GMP binding
Sedimenticola:g001650:NYS4_1:ctg000020:1613144-1613674	531	NADH-quinone oxidoreductase subunit NuoE [Candidatus Vondammii sp. HM_W22]	K00334	COG1905	C	P:GO:0006260; P:GO:0006281; P:GO:0006310; F:GO:0003677	P:DNA replication; P:DNA repair; P:DNA recombination; F:DNA binding
Sedimenticola:g001453:NYS3_5:ctg000020:176716-175034	1683	membrane protein insertase YidC [Candidatus Vondammii sp. HM_W22]	K03217	COG0706	U	F:GO:0016491	F:oxidoreductase activity
Sedimenticola:g000827:NYS1_5:ctg000020:2985201-2985794	594	transcriptional regulator [Planctomycetaceae bacterium]	-	COG5340	K	F:GO:0140104; C:GO:0005886	F:molecular carrier activity; C:plasma membrane
Sedimenticola:g005135:SYS5_1:ctg000020:3447107-3444810	2298	outer membrane protein assembly factor BamA [Candidatus Vondammii sp. HM_W22]	K07277	COG4775	M	-	-
Sedimenticola:g000585:NYS1_4:ctg000020:1067441-1067115	327	IS110 family transposase [Candidatus Polarisedimenticolaceae bacterium]	-	COG3547	L	P:GO:0061024; C:GO:0030312	P:membrane organization; C:external encapsulating structure
Sedimenticola:g000371:NYS1_2:ctg000020:3716770-3716057	714	Crp/Fnr family transcriptional regulator [Sedimenticola thiotaurini]	K21563	COG0664	K	P:GO:0006310; F:GO:0003677; F:GO:0140097	P:DNA recombination; F:DNA binding; F:catalytic activity, acting on DNA
Sedimenticola:g004094:SYS1_3:ctg000020:349277-349879	603	porin [Gammaproteobacteria bacterium]	-	-	-	P:GO:0006355; F:GO:0003677	P:regulation of DNA-templated transcription; F:DNA binding
Sedimenticola:g005068:SYS5_1:ctg000020:2062080-2061934	147	-	-	-	-	-	-
Sedimenticola:g005513:SYS5_3:ctg000020:2912889-2913155	267	bifunctional diguanylate cyclase/phosphodiesterase [Gammaproteobacteria bacterium]	-	-	-	-	-
Sedimenticola:g000806:NYS1_5:ctg000020:2489745-2489446	300	YciI family protein [Solemya velesiana gill symbiont] >OOZ36492.1 hypothetical protein BOW51_06960 [Solemya velesiana gill symbiont]	K09780	COG2350	S	F:GO:0016740	F:transferase activity
Sedimenticola:g003741:SYS1_1:ctg000020:2697044-2697544	501	UPF0149 family protein [Gammaproteobacteria bacterium]	-	-	-	-	-
Sedimenticola:g002081:NYS4_3:ctg000020:477655-478608	954	outer membrane lipoprotein-sorting protein [Thiolapillus brandeum]	-	COG2834	M	F:GO:0016740	F:transferase activity
Sedimenticola:g004944:SYS3_3:ctg000020:34681-34517	165	rubredoxin [Azoarcus sp. KH32C] >BAL24711.1 rubredoxin-type Fe(Cys)4 protein [Azoarcus sp. KH32C]	-	COG1773	C	-	-
Sedimenticola:g000701:NYS1_4:ctg000020:3935793-3936251	459	hotdog fold thioesterase [Candidatus Vondammii sp. HM_W22]	K02614	COG2050	Q	P:GO:0006091; F:GO:0016491	P:generation of precursor metabolites and energy; F:oxidoreductase activity
Sedimenticola:g001171:NYS3_3:ctg000020:3603507-3603355	153	hypothetical protein [Gammaproteobacteria bacterium]	-	-	-	F:GO:0016787	F:hydrolase activity
Sedimenticola:g003837:SYS1_1:ctg000020:701717-702763	1047	type IV pilus twitching motility protein PilT [Sedimenticola thiotaurini] >AKH20600.1 twitching motility protein PilT [Sedimenticola thiotaurini]	K02669	COG2805	NU	-	-
Sedimenticola:g005122:SYS5_1:ctg000020:3219395-3219871	477	IS4 family transposase [Candidatus Thiosymbion oneisti]	-	COG3385	L	F:GO:0005524	F:ATP binding
Sedimenticola:g002138:NYS5_1:ctg000020:1692318-1692722	405	hypothetical protein [Gammaproteobacteria bacterium]	-	-	-	P:GO:0006310; F:GO:0003677; F:GO:0140097	P:DNA recombination; F:DNA binding; F:catalytic activity, acting on DNA
Sedimenticola:g002080:NYS4_3:ctg000020:474781-475734	954	ribose-phosphate diphosphokinase [Candidatus Vondammii sp. HM_W22]	K00948	COG0462	F	-	-
Sedimenticola:g000020:NYS1_1:ctg000020:1313924-1314214	291	hypothetical protein [Gammaproteobacteria bacterium]	-	COG3344	L	P:GO:0055086; P:GO:1901135; F:GO:0016740	P:nucleobase-containing small molecule metabolic process; P:carbohydrate derivative metabolic process; F:transferase activity
Sedimenticola:g003249:NYS7_1:ctg000020:872388-873269	882	tol-pal system protein YbgF [Solemya velesiana gill symbiont] >OOZ36111.1 tol-pal system protein YbgF [Solemya velesiana gill symbiont]	-	COG1729	D	F:GO:0016740	F:transferase activity
Sedimenticola:g002771:NYS6_2:ctg000020:1586637-1586822	186	-	-	-	-	P:GO:0009987	P:cellular process
Sedimenticola:g000810:NYS1_5:ctg000020:2668341-2667949	393	DUF302 domain-containing protein [Sedimenticola selenatireducens] >TVO75917.1 DUF302 domain-containing protein [Sedimenticola selenatireducens] >TVT63776.1 DUF302 domain-containing protein [Sedimenticola selenatireducens]	-	COG3439	S	-	-
Sedimenticola:g000315:NYS1_2:ctg000020:2266927-2267208	282	amphi-Trp domain-containing protein [Gammaproteobacteria bacterium]	-	-	-	-	-
Sedimenticola:g003845:SYS1_1:ctg000020:815411-814536	876	2-oxoacid:ferredoxin oxidoreductase subunit beta [Gammaproteobacteria bacterium]	K00175	COG1013	C	-	-
Sedimenticola:g002930:NYS6_3:ctg000020:1313799-1314185	387	hypothetical protein [Gammaproteobacteria bacterium]	-	COG3344	L	F:GO:0016491	F:oxidoreductase activity
Sedimenticola:g002664:NYS6_1:ctg000020:2561263-2562174	912	GGDEF domain-containing protein [Sedimenticola selenatireducens] >TVO73558.1 GGDEF domain-containing protein [Sedimenticola selenatireducens] >TVT63499.1 GGDEF domain-containing protein [Sedimenticola selenatireducens]	-	COG2199	T	F:GO:0016740	F:transferase activity
Sedimenticola:g004185:SYS3_1:ctg000020:1788703-1789041	339	rhodanese-like domain-containing protein [Gammaproteobacteria bacterium] >MCP5446234.1 rhodanese-like domain-containing protein [Chromatiaceae bacterium]	-	COG0607	P	-	-
Sedimenticola:g002001:NYS4_3:ctg000020:2560136-2560882	747	YciK family oxidoreductase [Candidatus Vondammii sp. HM_W22]	-	COG1028	IQ	F:GO:0016740	F:transferase activity
Sedimenticola:g002076:NYS4_3:ctg000020:4354072-4353875	198	DUF1415 family protein [Candidatus Vondammii sp. HM_W22]	-	-	-	F:GO:0016491	F:oxidoreductase activity
Sedimenticola:g003445:NYS7_2:ctg000020:817541-817314	228	(2Fe-2S) ferredoxin domain-containing protein [Gammaproteobacteria bacterium]	-	COG3411	C	-	-
Sedimenticola:g003200:NYS7_1:ctg000020:3897975-3897664	312	DUF3617 family protein [Deltaproteobacteria bacterium]	-	-	S	-	-
Sedimenticola:g002401:NYS5_2:ctg000020:3110720-3108918	1803	sodium-extruding oxaloacetate decarboxylase subunit alpha [Chromatiaceae bacterium]	K01571	COG0511	CI	-	-
Sedimenticola:g001522:NYS3_5:ctg000020:2988507-2987767	741	hypothetical protein DRH08_09830 [Deltaproteobacteria bacterium]	-	COG4694	S	F:GO:0016829	F:lyase activity
Sedimenticola:g001063:NYS3_2:ctg000020:779267-779737	471	6,7-dimethyl-8-ribityllumazine synthase [Candidatus Vondammii sp. HM_W22]	K00794	COG0054	H	-	-
Sedimenticola:g001790:NYS4_2:ctg000020:1374111-1374497	387	DUF4280 domain-containing protein [Vibrio spartinae] >SIO93973.1 hypothetical protein VSP9026_01654 [Vibrio spartinae]	-	-	S	P:GO:0006766; F:GO:0016740	P:vitamin metabolic process; F:transferase activity
Sedimenticola:g001138:NYS3_3:ctg000020:2790326-2789265	1062	IS110 family transposase [Candidatus Thioglobus sp.]	-	COG3547	L	-	-
Sedimenticola:g001875:NYS4_2:ctg000020:3723036-3722845	192	DUF4372 domain-containing protein [Candidatus Lambdaproteobacteria bacterium]	-	-	-	P:GO:0006310; F:GO:0003677; F:GO:0140097	P:DNA recombination; F:DNA binding; F:catalytic activity, acting on DNA
Sedimenticola:g002069:NYS4_3:ctg000020:4270395-4269802	594	ubiquinol-cytochrome c reductase iron-sulfur subunit [Gammaproteobacteria bacterium]	K00411	COG0723	C	P:GO:0006310; F:GO:0003677; F:GO:0140097	P:DNA recombination; F:DNA binding; F:catalytic activity, acting on DNA
Sedimenticola:g003061:NYS6_3:ctg000020:4533859-4534659	801	indole-3-glycerol phosphate synthase TrpC [Candidatus Vondammii sp. HM_W22]	K01609	COG0134	E	P:GO:0006091; P:GO:0055085; F:GO:0005215; F:GO:0016491; C:GO:0005886	P:generation of precursor metabolites and energy; P:transmembrane transport; F:transporter activity; F:oxidoreductase activity; C:plasma membrane
Sedimenticola:g004236:SYS3_1:ctg000020:2369769-2370113	345	hypothetical protein B0D94_01310 [Candidatus Sedimenticola endophacoides] >OQX32522.1 hypothetical protein B0D84_06065 [Candidatus Sedimenticola endophacoides] >OQX33356.1 hypothetical protein B0D96_11765 [Candidatus Sedimenticola endophacoides] >OQX42350.1 hypothetical protein B0D89_01425 [Candidatus Sedimenticola endophacoides] >OQX43413.1 hypothetical protein B0D88_04520 [Candidatus Sedimentic…	-	-	S	P:GO:0006520; F:GO:0016829	P:amino acid metabolic process; F:lyase activity
Sedimenticola:g004519:SYS3_2:ctg000020:2113805-2114116	312	DUF190 domain-containing protein [Candidatus Vondammii sp. HM_W22]	K09137	COG1993	S	-	-
Sedimenticola:g000184:NYS1_1:ctg000020:3720023-3721411	1389	nitric-oxide reductase large subunit [endosymbiont of Lamellibrachia luymesi] >RDH90539.1 nitric-oxide reductase large subunit [endosymbiont of Seepiophila jonesi]	K04561	COG3256	C	-	-
Sedimenticola:g000029:NYS1_1:ctg000020:1598345-1601551	3207	carbamoyl-phosphate synthase large subunit [Sedimenticola thiotaurini]	K01955	COG0458	F	P:GO:0006091; P:GO:0055085; F:GO:0005215; F:GO:0016491	P:generation of precursor metabolites and energy; P:transmembrane transport; F:transporter activity; F:oxidoreductase activity
Sedimenticola:g000258:NYS1_1:ctg000020:788595-787807	789	GTP cyclohydrolase FolE2 [Candidatus Vondammii sp. HM_W22]	K09007	COG1469	S	P:GO:0006520; P:GO:0055086; P:GO:1901135; F:GO:0016874	P:amino acid metabolic process; P:nucleobase-containing small molecule metabolic process; P:carbohydrate derivative metabolic process; F:ligase activity
Sedimenticola:g003109:NYS7_1:ctg000020:1618797-1619396	600	NADH-quinone oxidoreductase subunit J [Sedimenticola selenatireducens] >PLX59689.1 NADH-quinone oxidoreductase subunit J [Sedimenticola selenatireducens]	K00339	COG0839	C	F:GO:0016787	F:hydrolase activity
Sedimenticola:g003008:NYS6_3:ctg000020:3435800-3434844	957	acetyl-CoA carboxylase carboxyl transferase subunit alpha [Gammaproteobacteria bacterium]	K01962	COG0825	I	P:GO:0006091; F:GO:0005215; F:GO:0016491; C:GO:0005886	P:generation of precursor metabolites and energy; F:transporter activity; F:oxidoreductase activity; C:plasma membrane
Sedimenticola:g001686:NYS4_1:ctg000020:279352-279990	639	LysE family translocator [Desulfuromonadales bacterium]	K05834	COG1280	E	P:GO:0006629; P:GO:0006790; P:GO:0055086; P:GO:1901135; F:GO:0016740; F:GO:0016874	P:lipid metabolic process; P:sulfur compound metabolic process; P:nucleobase-containing small molecule metabolic process; P:carbohydrate derivative metabolic process; F:transferase activity; F:ligase activity
Sedimenticola:g005179:SYS5_1:ctg000020:690961-689453	1509	RNA polymerase factor sigma-54 [Sedimenticola thiotaurini] >AKH20612.1 RNA polymerase factor sigma-54 [Sedimenticola thiotaurini]	K03092	COG1508	K	C:GO:0005886	C:plasma membrane
Sedimenticola:g003466:NYS7_3:ctg000020:1181120-1182049	930	peptidoglycan DD-metalloendopeptidase family protein [Sedimenticola selenatireducens]	-	COG0739	M	F:GO:0003677; F:GO:0016740; F:GO:0140110	F:DNA binding; F:transferase activity; F:transcription regulator activity
Sedimenticola:g003070:NYS6_3:ctg000020:645007-644741	267	hypothetical protein B0D94_04630 [Candidatus Sedimenticola endophacoides] >OQX34298.1 hypothetical protein B0D96_09695 [Candidatus Sedimenticola endophacoides] >OQX35142.1 hypothetical protein B0D84_02715 [Candidatus Sedimenticola endophacoides] >OQX42055.1 hypothetical protein B0D89_02210 [Candidatus Sedimenticola endophacoides] >OQX42266.1 hypothetical protein B0D82_01320 [Candidatus Sedimentic…	-	COG4327	S	C:GO:0016020	C:membrane
Sedimenticola:g002548:NYS5_3:ctg000020:3207934-3205043	2892	FimV family protein [Sedimenticola selenatireducens]	K08086	COG3170	NU	C:GO:0016020	C:membrane
Sedimenticola:g001016:NYS3_2:ctg000020:3633616-3633170	447	hypothetical protein B0D94_09210 [Candidatus Sedimenticola endophacoides] >OQX35524.1 hypothetical protein B0D96_06680 [Candidatus Sedimenticola endophacoides] >OQX40303.1 hypothetical protein B0D88_08755 [Candidatus Sedimenticola endophacoides] >OQX40680.1 hypothetical protein B0D89_06910 [Candidatus Sedimenticola endophacoides] >OQX43389.1 hypothetical protein B0D83_01435 [Candidatus Sedimentic…	-	-	-	C:GO:0016020; C:GO:0016020	C:membrane; C:membrane
Sedimenticola:g001808:NYS4_2:ctg000020:1893402-1891579	1824	Na/Pi cotransporter family protein [Gammaproteobacteria bacterium]	K03324	COG1283	P	-	-
Sedimenticola:g000161:NYS1_1:ctg000020:3427233-3427709	477	hypothetical protein [Gammaproteobacteria bacterium]	-	-	-	-	-
Sedimenticola:g000421:NYS1_2:ctg000020:957697-958941	1245	dissimilatory-type sulfite reductase subunit alpha [Solemya velesiana gill symbiont] >OOZ37476.1 sulfite reductase, dissimilatory-type subunit alpha [Solemya velesiana gill symbiont]	K11180	COG2221	C	-	-
Sedimenticola:g002282:NYS5_1:ctg000020:4494640-4495056	417	AAA family ATPase [Gammaproteobacteria bacterium]	-	COG1192	D	F:GO:0016491	F:oxidoreductase activity
Sedimenticola:g001896:NYS4_2:ctg000020:4217562-4218575	1014	glycosyltransferase [Candidatus Vondammii sp. HM_W22]	-	COG4641	S	-	-
Sedimenticola:g000778:NYS1_5:ctg000020:1904372-1905016	645	2Fe-2S iron-sulfur cluster-binding protein [Candidatus Vondammii sp. HM_W22]	-	COG1152	C	F:GO:0016740	F:transferase activity
Sedimenticola:g001391:NYS3_4:ctg000020:627393-627545	153	-	-	-	-	F:GO:0016491	F:oxidoreductase activity
Sedimenticola:g002998:NYS6_3:ctg000020:3260068-3258959	1110	response regulator [Sulfuritalea sp.]	-	COG0642	T	-	-
Sedimenticola:g005486:SYS5_3:ctg000020:2606674-2607198	525	type VI secretion system lipoprotein TssJ [endosymbiont of Lamellibrachia barhami]	K11906	COG3521	S	F:GO:0016740	F:transferase activity
Sedimenticola:g001276:NYS3_4:ctg000020:1739911-1741218	1308	TolC family outer membrane protein [Sedimenticola thiotaurini]	K12340	COG1538	MU	-	-
Sedimenticola:g004565:SYS3_2:ctg000020:2488233-2489213	981	GTP 3',8-cyclase MoaA [Chromatiales bacterium]	K03639	COG2896	H	P:GO:0055085; F:GO:0005215	P:transmembrane transport; F:transporter activity
Sedimenticola:g002279:NYS5_1:ctg000020:4414693-4414160	534	peptide deformylase [Gammaproteobacteria bacterium] >MCP5445202.1 peptide deformylase [Chromatiaceae bacterium]	K01462	COG0242	J	F:GO:0016829	F:lyase activity
Sedimenticola:g003576:NYS7_3:ctg000020:3030902-3031126	225	RNA-binding S4 domain-containing protein [Deltaproteobacteria bacterium]	K14761	COG2501	S	F:GO:0016787	F:hydrolase activity
Sedimenticola:g003333:NYS7_2:ctg000020:2262091-2262981	891	GAK system ATP-grasp enzyme [Gammaproteobacteria bacterium]	K15740	COG0189	HJ	F:GO:0003723	F:RNA binding
Sedimenticola:g005614:SYS5_3:ctg000020:468019-467273	747	molybdopterin-synthase adenylyltransferase MoeB [Sedimenticola thiotaurini]	K21029	COG0476	H	F:GO:0016740	F:transferase activity
Sedimenticola:g005098:SYS5_1:ctg000020:2566765-2567109	345	type VI secretion system tip protein VgrG [endosymbiont of Ridgeia piscesae] >KRT56431.1 Rhs element Vgr protein [endosymbiont of Ridgeia piscesae] >KRT60155.1 type VI secretion system secreted protein VgrG [endosymbiont of Ridgeia piscesae]	-	-	-	F:GO:0016740; F:GO:0016874; F:GO:0140096; F:GO:0140657	F:transferase activity; F:ligase activity; F:catalytic activity, acting on a protein; F:ATP-dependent activity
Sedimenticola:g003257:NYS7_1:ctg000020:952641-954725	2085	elongation factor G [Solemya velesiana gill symbiont] >OOZ37393.1 translation elongation factor G [Solemya velesiana gill symbiont]	K02355	COG0480	J	-	-
Sedimenticola:g002844:NYS6_2:ctg000020:3204143-3203520	624	phosphoribosylanthranilate isomerase [Gammaproteobacteria bacterium]	K01817	COG0135	E	F:GO:0003924; F:GO:0045182	F:GTPase activity; F:translation regulator activity
Sedimenticola:g005291:SYS5_2:ctg000020:2720732-2720382	351	-	-	-	-	P:GO:0006520; F:GO:0016853	P:amino acid metabolic process; F:isomerase activity
Sedimenticola:g004020:SYS1_3:ctg000020:1716598-1717254	657	adenylyl-sulfate kinase [Gammaproteobacteria bacterium] >MBT3724867.1 adenylyl-sulfate kinase [Gammaproteobacteria bacterium] >MBT4195548.1 adenylyl-sulfate kinase [Gammaproteobacteria bacterium] >MBT4861420.1 adenylyl-sulfate kinase [Gammaproteobacteria bacterium] >MBT6553958.1 adenylyl-sulfate kinase [Gammaproteobacteria bacterium]	K00860	COG0529	F	-	-
Sedimenticola:g000458:NYS1_3:ctg000020:1802534-1803550	1017	flagellar motor switch protein FliM [Chromatiaceae bacterium]	K02416	COG1868	N	P:GO:0006790; F:GO:0016740	P:sulfur compound metabolic process; F:transferase activity
Sedimenticola:g000126:NYS1_1:ctg000020:282914-282675	240	hypothetical protein [Spongiibacter sp.]	-	COG4584	L	P:GO:0048870; F:GO:0003774; C:GO:0005886; C:GO:0043226	P:cell motility; F:cytoskeletal motor activity; C:plasma membrane; C:organelle
Sedimenticola:g003176:NYS7_1:ctg000020:3248575-3251211	2637	pyruvate, phosphate dikinase [Gammaproteobacteria bacterium]	K01006	COG0574	G	P:GO:0006310; F:GO:0003677	P:DNA recombination; F:DNA binding
Sedimenticola:g000774:NYS1_5:ctg000020:1840171-1840506	336	hypothetical protein [Gammaproteobacteria bacterium] >MCP5439108.1 hypothetical protein [Chromatiaceae bacterium]	-	-	-	F:GO:0016740	F:transferase activity
Sedimenticola:g004610:SYS3_2:ctg000020:2719589-2719230	360	hypothetical protein [Cytophagales bacterium]	-	-	-	-	-
Sedimenticola:g003091:NYS7_1:ctg000020:1174274-1174435	162	-	-	-	-	-	-
Sedimenticola:g001806:NYS4_2:ctg000020:1853206-1853442	237	HypC/HybG/HupF family hydrogenase formation chaperone [Solemya velesiana gill symbiont] >OOZ35996.1 hydrogenase assembly protein HupF [Solemya velesiana gill symbiont]	K04653	COG0298	O	-	-
Sedimenticola:g000741:NYS1_4:ctg000020:871750-872292	543	peptidoglycan-associated lipoprotein Pal [Candidatus Vondammii sp. HM_W22]	K03640	COG2885	M	-	-
Sedimenticola:g005206:SYS5_2:ctg000020:1278669-1279160	492	Fe-S cluster assembly transcriptional regulator IscR [Candidatus Vondammii sp. HM_W22]	K13643	COG1959	K	P:GO:0009987; C:GO:0016020	P:cellular process; C:membrane
Sedimenticola:g004990:SYS3_3:ctg000020:4441998-4441348	651	hypothetical protein AAY24_12545 [Sedimenticola thiotaurini]	K07323	COG2854	Q	F:GO:0003677; F:GO:0140110	F:DNA binding; F:transcription regulator activity
Sedimenticola:g001255:NYS3_4:ctg000020:1303538-1303098	441	universal stress protein [Gammaproteobacteria bacterium]	K06149	COG0589	T	-	-
Sedimenticola:g004110:SYS1_3:ctg000020:3911773-3912396	624	-	-	-	-	C:GO:0005737	C:cytoplasm
Sedimenticola:g000908:NYS3_2:ctg000020:1249703-1250461	759	type II secretion system protein [Gammaproteobacteria bacterium]	-	COG4968	NU	-	-
Sedimenticola:g002521:NYS5_3:ctg000020:2531769-2532026	258	hypothetical protein [Chromatiales bacterium]	-	-	-	C:GO:0016020; C:GO:0016020	C:membrane; C:membrane
Sedimenticola:g000850:NYS1_5:ctg000020:3606601-3607344	744	carboxypeptidase regulatory-like domain-containing protein [Gammaproteobacteria bacterium]	-	COG3794	C	-	-
Sedimenticola:g003053:NYS6_3:ctg000020:4277269-4276982	288	STAS domain-containing protein [Chromatiales bacterium]	K07122	COG3113	S	F:GO:0016829	F:lyase activity
Sedimenticola:g000355:NYS1_2:ctg000020:3299933-3300568	636	transposase InsO family protein [Marinobacter nauticus]	K07497	COG2801	L	-	-
Sedimenticola:g002314:NYS5_2:ctg000020:1044808-1046772	1965	cytochrome C [Gammaproteobacteria bacterium]	-	COG2864	P	P:GO:0015074; P:GO:0032196; F:GO:0003676	P:DNA integration; P:transposition; F:nucleic acid binding
Sedimenticola:g005381:SYS5_2:ctg000020:819636-817717	1920	aconitate hydratase [Gammaproteobacteria bacterium]	K01681	COG1048	C	C:GO:0016020	C:membrane
Sedimenticola:g000514:NYS1_3:ctg000020:3197712-3197224	489	MAG: colicin V production CvpA [Sedimenticola sp.]	K03558	COG1286	S	P:GO:0006091; F:GO:0016829	P:generation of precursor metabolites and energy; F:lyase activity
Sedimenticola:g003223:NYS7_1:ctg000020:4406061-4406822	762	ABC transporter ATP-binding protein [Gammaproteobacteria bacterium]	K01996	COG0410	E	P:GO:0009403; C:GO:0016020	P:toxin biosynthetic process; C:membrane
Sedimenticola:g001311:NYS3_4:ctg000020:2271111-2270530	582	AmmeMemoRadiSam system protein A [Methylomonas sp. LL1] >QPK64948.1 AmmeMemoRadiSam system protein A [Methylomonas sp. LL1]	K09141	COG2078	S	F:GO:0005524	F:ATP binding
Sedimenticola:g003072:NYS6_3:ctg000020:664743-664477	267	type II toxin-antitoxin system HicA family toxin [Planctomycetaceae bacterium]	-	-	S	-	-
Sedimenticola:g000760:NYS1_5:ctg000020:1272202-1274055	1854	protein translocase subunit SecD [Candidatus Vondammii sp. HM_W22]	K03072	COG0342	U	F:GO:0003723; F:GO:0016853	F:RNA binding; F:isomerase activity
Sedimenticola:g001678:NYS4_1:ctg000020:2648848-2649330	483	thioredoxin fold domain-containing protein [Gammaproteobacteria bacterium]	-	COG0526	CO	P:GO:0006886; P:GO:0055085; F:GO:0005215; F:GO:0140657; C:GO:0005886	P:intracellular protein transport; P:transmembrane transport; F:transporter activity; F:ATP-dependent activity; C:plasma membrane
Sedimenticola:g001792:NYS4_2:ctg000020:1452602-1452817	216	-	-	-	-	F:GO:0015036	F:disulfide oxidoreductase activity
Sedimenticola:g005241:SYS5_2:ctg000020:2088999-2089844	846	serine protein kinase RIO [Gammaproteobacteria bacterium]	K07178	COG1718	DT	-	-
Sedimenticola:g001340:NYS3_4:ctg000020:3253459-3253965	507	peptidylprolyl isomerase [Sedimenticola thiotaurini] >AKH20248.1 peptidylprolyl isomerase [Sedimenticola thiotaurini]	K03768	COG0652	O	F:GO:0016740; F:GO:0140096	F:transferase activity; F:catalytic activity, acting on a protein
Sedimenticola:g004059:SYS1_3:ctg000020:262925-262308	618	hypothetical protein [Gammaproteobacteria bacterium]	-	COG3344	L	P:GO:0006457; F:GO:0016853; F:GO:0140096	P:protein folding; F:isomerase activity; F:catalytic activity, acting on a protein
Sedimenticola:g000285:NYS1_2:ctg000020:1413682-1411628	2055	methionine--tRNA ligase [Solemya velesiana gill symbiont] >OOZ36625.1 methionine--tRNA ligase [Solemya velesiana gill symbiont]	K01874	COG0073	J	F:GO:0016740	F:transferase activity
Sedimenticola:g001777:NYS4_2:ctg000020:1094258-1092771	1488	S8 family serine peptidase [Albitalea terrae] >RQP24148.1 peptidase S8 [Albitalea terrae]	K14645	COG1404	O	P:GO:0006399; P:GO:0006520; F:GO:0003723; F:GO:0016874; F:GO:0140098	P:tRNA metabolic process; P:amino acid metabolic process; F:RNA binding; F:ligase activity; F:catalytic activity, acting on RNA
Sedimenticola:g002384:NYS5_2:ctg000020:2933783-2933559	225	hypothetical protein [Gammaproteobacteria bacterium]	-	-	-	F:GO:0016787; F:GO:0140096	F:hydrolase activity; F:catalytic activity, acting on a protein
Sedimenticola:g000890:NYS1_5:ctg000020:732451-733632	1182	phosphoglycerate kinase [endosymbiont of Escarpia spicata]	K00927	COG0126	F	-	-
Sedimenticola:g003650:NYS7_3:ctg000020:4535713-4536177	465	OsmC family protein [Candidatus Vondammii sp. HM_W22]	-	COG1765	O	P:GO:0005975; P:GO:0006091; F:GO:0016740	P:carbohydrate metabolic process; P:generation of precursor metabolites and energy; F:transferase activity
Sedimenticola:g005428:SYS5_3:ctg000020:1535776-1537173	1398	signal recognition particle protein [Sedimenticola thiotaurini] >AKH20266.1 signal recognition particle [Sedimenticola thiotaurini]	K03106	COG0541	U	-	-
Sedimenticola:g002482:NYS5_3:ctg000020:1368190-1368525	336	-	-	-	-	P:GO:0006886; F:GO:0003723; F:GO:0003924	P:intracellular protein transport; F:RNA binding; F:GTPase activity
Sedimenticola:g000584:NYS1_4:ctg000020:1067026-1066544	483	IS110 family transposase [Proteobacteria bacterium]	-	COG3547	L	-	-
Sedimenticola:g000889:NYS1_5:ctg000020:727881-726709	1173	methionine adenosyltransferase [Solemya velesiana gill symbiont]	K00789	COG0192	H	P:GO:0006310; F:GO:0003677; F:GO:0140097	P:DNA recombination; F:DNA binding; F:catalytic activity, acting on DNA
Sedimenticola:g000054:NYS1_1:ctg000020:2026293-2026616	324	YbaB/EbfC family nucleoid-associated protein [Candidatus Vondammii sp. HM_W22]	K09747	COG0718	S	P:GO:0006790; F:GO:0016740	P:sulfur compound metabolic process; F:transferase activity
Sedimenticola:g000432:NYS1_3:ctg000020:1150365-1150586	222	dodecin family protein [Chromatiales bacterium]	K09165	COG3360	S	F:GO:0003677; C:GO:0043226	F:DNA binding; C:organelle
Sedimenticola:g005338:SYS5_2:ctg000020:3911551-3912240	690	-	-	-	-	-	-
Sedimenticola:g004130:SYS1_3:ctg000020:454017-455207	1191	diguanylate cyclase [Gammaproteobacteria bacterium] >MBU1655311.1 diguanylate cyclase [Gammaproteobacteria bacterium] >MBU1961456.1 diguanylate cyclase [Gammaproteobacteria bacterium]	-	COG2199	T	-	-
Sedimenticola:g005162:SYS5_1:ctg000020:4321849-4322193	345	hypothetical protein [Sedimenticola thiotaurini] >AKH20932.1 hypothetical protein AAY24_11895 [Sedimenticola thiotaurini]	-	-	-	P:GO:0000160	P:phosphorelay signal transduction system
Sedimenticola:g000736:NYS1_4:ctg000020:679524-680093	570	elongation factor P-like protein YeiP [Candidatus Vondammii sp. HM_W22]	K02356	COG0231	J	-	-
Sedimenticola:g002631:NYS6_1:ctg000020:1603055-1603675	621	23S rRNA (uridine(2552)-2'-O)-methyltransferase RlmE [Chromatiales bacterium]	K02427	COG0293	J	F:GO:0045182	F:translation regulator activity
Sedimenticola:g001801:NYS4_2:ctg000020:1792508-1793422	915	selenium metabolism-associated LysR family transcriptional regulator [Sedimenticola selenatireducens]	-	COG0583	K	P:GO:0042254; F:GO:0016740; F:GO:0140098	P:ribosome biogenesis; F:transferase activity; F:catalytic activity, acting on RNA
Sedimenticola:g002451:NYS5_2:ctg000020:473568-474434	867	4-(cytidine 5'-diphospho)-2-C-methyl-D-erythritol kinase [Sedimenticola sp.]	K00919	COG1947	I	F:GO:0140110	F:transcription regulator activity
Sedimenticola:g002961:NYS6_3:ctg000020:219757-219299	459	protein-export chaperone SecB [Sedimenticola sp.]	K03071	COG1952	U	P:GO:0006629; P:GO:1901135; F:GO:0016740	P:lipid metabolic process; P:carbohydrate derivative metabolic process; F:transferase activity
Sedimenticola:g005053:SYS5_1:ctg000020:1788396-1786960	1437	siroheme synthase CysG [Candidatus Vondammii sp. HM_W22]	K02302	COG0007	H	P:GO:0009987	P:cellular process
Sedimenticola:g002402:NYS5_2:ctg000020:3130813-3130595	219	hypothetical protein SG34_25100 [Thalassomonas viridans]	-	-	-	P:GO:0006766; F:GO:0016491; F:GO:0016740; F:GO:0016829	P:vitamin metabolic process; F:oxidoreductase activity; F:transferase activity; F:lyase activity
Sedimenticola:g005105:SYS5_1:ctg000020:2706594-2706812	219	hypothetical protein [Methylophaga sp.]	-	-	S	-	-
Sedimenticola:g000110:NYS1_1:ctg000020:2624846-2626213	1368	adenylosuccinate lyase [Solemya velesiana gill symbiont] >OOZ35682.1 adenylosuccinate lyase [Solemya velesiana gill symbiont]	K01756	COG0015	F	-	-
Sedimenticola:g000763:NYS1_5:ctg000020:1408636-1407581	1056	electron transport complex subunit RsxD [Sedimenticola thiotaurini] >AKH20317.1 electron transporter RnfD [Sedimenticola thiotaurini]	K03614	COG4658	U	P:GO:0055086; P:GO:1901135; F:GO:0016829	P:nucleobase-containing small molecule metabolic process; P:carbohydrate derivative metabolic process; F:lyase activity
Sedimenticola:g004229:SYS3_1:ctg000020:2225762-2226136	375	succinate dehydrogenase, cytochrome b556 subunit [Sedimenticola selenatireducens] >PLX62999.1 succinate dehydrogenase, cytochrome b556 subunit [Sedimenticola selenatireducens]	K00241	COG2009	C	P:GO:0006091; P:GO:0055085; C:GO:0005886	P:generation of precursor metabolites and energy; P:transmembrane transport; C:plasma membrane
Sedimenticola:g002302:NYS5_1:ctg000020:75328-75792	465	peroxiredoxin [Gammaproteobacteria bacterium]	K03564	COG1225	O	P:GO:0006091; F:GO:0016491	P:generation of precursor metabolites and energy; F:oxidoreductase activity
Sedimenticola:g005126:SYS5_1:ctg000020:3267032-3267610	579	hypothetical protein [Gammaproteobacteria bacterium] >MCP5410191.1 hypothetical protein [Chromatiaceae bacterium]	-	-	-	F:GO:0016209; F:GO:0016491	F:antioxidant activity; F:oxidoreductase activity
Sedimenticola:g005337:SYS5_2:ctg000020:3884869-3885768	900	polyphosphate kinase 2 [Sedimenticola thiotaurini]	K22468	COG2326	S	-	-
Sedimenticola:g003680:SYS1_1:ctg000020:1189968-1189189	780	cell division protein ZapD [Solemya velesiana gill symbiont] >OOZ37302.1 cell division protein ZapD [Solemya velesiana gill symbiont]	K18778	COG4582	D	F:GO:0016740	F:transferase activity
Sedimenticola:g003456:NYS7_2:ctg000020:972242-972547	306	-	-	-	-	P:GO:0000910; P:GO:0022414	P:cytokinesis; P:reproductive process
Sedimenticola:g000615:NYS1_4:ctg000020:1783609-1784151	543	DDE-type integrase/transposase/recombinase [Candidatus Thiodiazotropha lotti]	-	COG2801	L	-	-
Sedimenticola:g001813:NYS4_2:ctg000020:1981461-1982078	618	cyclic nucleotide-binding domain-containing protein [Sedimenticola thiotaurini]	K01420	COG0664	K	F:GO:0003676	F:nucleic acid binding
Sedimenticola:g002777:NYS6_2:ctg000020:1767585-1767262	324	ATPase [Gammaproteobacteria bacterium] >MCP5416713.1 ATPase [Chromatiaceae bacterium]	-	-	-	F:GO:0003677; F:GO:0140110	F:DNA binding; F:transcription regulator activity
Sedimenticola:g005389:SYS5_2:ctg000020:984236-984397	162	-	-	-	-	P:GO:1902600; F:GO:0046961; C:GO:0016471	P:proton transmembrane transport; F:proton-transporting ATPase activity, rotational mechanism; C:vacuolar proton-transporting V-type ATPase complex
Sedimenticola:g005050:SYS5_1:ctg000020:1607062-1608411	1350	phosphoglucosamine mutase [Solemya velesiana gill symbiont] >OOZ35808.1 phosphoglucosamine mutase [Solemya velesiana gill symbiont]	K03431	COG1109	G	-	-
Sedimenticola:g001392:NYS3_4:ctg000020:631310-631900	591	imidazoleglycerol-phosphate dehydratase HisB [Solemya velesiana gill symbiont] >OOZ36327.1 imidazoleglycerol-phosphate dehydratase [Solemya velesiana gill symbiont]	K01693	COG0131	E	P:GO:0005975; F:GO:0016853	P:carbohydrate metabolic process; F:isomerase activity
Sedimenticola:g005534:SYS5_3:ctg000020:3220128-3220823	696	IS4 family transposase [Candidatus Scalindua sp.]	-	COG3385	L	P:GO:0006520; F:GO:0016829	P:amino acid metabolic process; F:lyase activity
Sedimenticola:g001940:NYS4_3:ctg000020:1050365-1050520	156	-	-	-	-	P:GO:0006310; F:GO:0003677; F:GO:0140097	P:DNA recombination; F:DNA binding; F:catalytic activity, acting on DNA
Sedimenticola:g004800:SYS3_2:ctg000020:569917-570519	603	DUF4202 domain-containing protein [Solemya velesiana gill symbiont] >OOZ34621.1 hypothetical protein BOW51_11965 [Solemya velesiana gill symbiont]	-	COG1670	J	-	-
Sedimenticola:g005617:SYS5_3:ctg000020:478563-480404	1842	RNA polymerase-associated protein rapA [Magnetococcales bacterium] >NGZ25435.1 RNA polymerase-associated protein rapA [Magnetococcales bacterium]	-	COG3103	T	-	-
Sedimenticola:g001054:NYS3_2:ctg000020:604827-603583	1245	dissimilatory-type sulfite reductase subunit alpha [Solemya velesiana gill symbiont] >OOZ37476.1 sulfite reductase, dissimilatory-type subunit alpha [Solemya velesiana gill symbiont]	K11180	COG2221	C	-	-
Sedimenticola:g002483:NYS5_3:ctg000020:1370602-1371519	918	type VI secretion system baseplate subunit TssG [Pseudoalteromonas rubra] >TMP38380.1 hypothetical protein CWB98_06510 [Pseudoalteromonas rubra]	-	-	-	F:GO:0016491	F:oxidoreductase activity
Sedimenticola:g000945:NYS3_2:ctg000020:2272055-2273140	1086	MAG: AmmeMemoRadiSam system radical SAM enzyme [Sedimenticola sp.]	K04069	COG1180	C	-	-
Sedimenticola:g005234:SYS5_2:ctg000020:1786967-1786434	534	MAG: sterol-binding protein [Sedimenticola sp.]	K24843	COG3154	I	F:GO:0016491; F:GO:0016829	F:oxidoreductase activity; F:lyase activity
Sedimenticola:g005477:SYS5_3:ctg000020:2546039-2545647	393	DUF4124 domain-containing protein [Sedimenticola selenatireducens] >PLX59969.1 DUF4124 domain-containing protein [Sedimenticola selenatireducens]	-	-	-	P:GO:0006744	P:ubiquinone biosynthetic process
Sedimenticola:g001791:NYS4_2:ctg000020:1379183-1379461	279	hypothetical protein [Gammaproteobacteria bacterium]	-	-	-	-	-
Sedimenticola:g000894:NYS1_5:ctg000020:956819-956115	705	MAG: hypothetical protein C0631_18635 [Sedimenticola sp.]	-	COG0457	S	-	-
Sedimenticola:g000247:NYS1_1:ctg000020:584229-584684	456	cytochrome c-type biogenesis protein CcmH [Solemya velesiana gill symbiont] >OOZ37333.1 hypothetical protein BOW51_02895 [Solemya velesiana gill symbiont]	K02200	COG3088	O	-	-
Sedimenticola:g000900:NYS3_2:ctg000020:1150245-1150012	234	ATP-binding protein [Gammaproteobacteria bacterium]	-	-	-	F:GO:0046872; C:GO:0016020	F:metal ion binding; C:membrane
Sedimenticola:g003335:NYS7_2:ctg000020:2287644-2285836	1809	long-chain fatty acid--CoA ligase [Sedimenticola selenatireducens]	K01897	COG1022	I	F:GO:0043167	F:ion binding
Sedimenticola:g005125:SYS5_1:ctg000020:3256141-3256398	258	type II toxin-antitoxin system HicA family toxin [Gammaproteobacteria bacterium]	-	-	-	F:GO:0016874	F:ligase activity
Sedimenticola:g001873:NYS4_2:ctg000020:3711719-3710562	1158	efflux RND transporter periplasmic adaptor subunit [Solemya velesiana gill symbiont]	-	COG0845	M	F:GO:0003729	F:mRNA binding
Sedimenticola:g005033:SYS5_1:ctg000020:103740-102640	1101	3-dehydroquinate synthase [Candidatus Vondammii sp. HM_W22]	K01735	COG0337	E	P:GO:0055085; F:GO:0005215	P:transmembrane transport; F:transporter activity
Sedimenticola:g003838:SYS1_1:ctg000020:711713-712516	804	MAG: sulfurtransferase [Sedimenticola sp.]	-	COG0607	P	P:GO:0006520; F:GO:0016829	P:amino acid metabolic process; F:lyase activity
Sedimenticola:g001066:NYS3_2:ctg000020:8642-8794	153	-	-	-	-	F:GO:0016740	F:transferase activity
Sedimenticola:g000602:NYS1_4:ctg000020:1455586-1456635	1050	hypothetical protein [Gammaproteobacteria bacterium]	-	-	-	-	-
Sedimenticola:g003055:NYS6_3:ctg000020:4301502-4301855	354	ribosome silencing factor [Candidatus Vondammii sp. HM_W22]	K09710	COG0799	J	P:GO:0006355; F:GO:0003677	P:regulation of DNA-templated transcription; F:DNA binding
Sedimenticola:g000648:NYS1_4:ctg000020:26653-24764	1890	propionyl-CoA synthetase [Solemya velesiana gill symbiont] >OOZ37909.1 propionyl-CoA synthetase [Solemya velesiana gill symbiont]	K01908	COG0365	I	P:GO:0042254	P:ribosome biogenesis
Sedimenticola:g002547:NYS5_3:ctg000020:320356-319646	711	MAG: SAM-dependent methyltransferase [Sedimenticola sp.]	-	COG0500	Q	F:GO:0016874	F:ligase activity
Sedimenticola:g005476:SYS5_3:ctg000020:2528860-2530524	1665	-	-	-	-	F:GO:0016740	F:transferase activity
Sedimenticola:g000025:NYS1_1:ctg000020:1463913-1463470	444	DUF4124 domain-containing protein [Candidatus Vondammii sp. HM_W22]	-	-	-	-	-
Sedimenticola:g001816:NYS4_2:ctg000020:2057193-2057618	426	biopolymer transporter ExbD [Candidatus Vondammii sp. HM_W22]	K03559	COG0848	U	-	-
Sedimenticola:g002934:NYS6_3:ctg000020:1410273-1408552	1722	electron transport complex subunit RsxC [Candidatus Vondammii sp. HM_W22]	K03615	COG4656	C	P:GO:0055085; F:GO:0005215; C:GO:0005886	P:transmembrane transport; F:transporter activity; C:plasma membrane
Sedimenticola:g004674:SYS3_2:ctg000020:3021016-3022776	1761	sulfate permease [Solemya velesiana gill symbiont]	K03321	COG0659	P	F:GO:0051536; C:GO:0016020	F:iron-sulfur cluster binding; C:membrane
Sedimenticola:g002858:NYS6_2:ctg000020:3633514-3633113	402	DUF2384 domain-containing protein [Sedimenticola sp.]	-	-	-	P:GO:0055085; F:GO:0005215	P:transmembrane transport; F:transporter activity
Sedimenticola:g003861:SYS1_2:ctg000020:1484856-1485068	213	fumarate hydratase [Candidatus Vondammii sp. HM_W22]	-	-	-	-	-
Sedimenticola:g003705:SYS1_1:ctg000020:1712619-1712149	471	CBS domain-containing protein [gamma proteobacterium endosymbiont of Lamellibrachia anaximandri] >MBL3535244.1 CBS domain-containing protein [gamma proteobacterium endosymbiont of Lamellibrachia anaximandri] >MBL3601353.1 CBS domain-containing protein [gamma proteobacterium endosymbiont of Lamellibrachia anaximandri]	-	-	S	-	-
Sedimenticola:g003880:SYS1_2:ctg000020:219244-218237	1008	NAD(P)-dependent glycerol-3-phosphate dehydrogenase [Sedimenticola thiotaurini] >AKH21086.1 hypothetical protein AAY24_12805 [Sedimenticola thiotaurini]	K00057	COG0240	I	-	-
Sedimenticola:g002757:NYS6_1:ctg000020:950915-950361	555	hypothetical protein [Candidatus Vondammii sp. HM_W22]	-	-	-	P:GO:0005975; P:GO:0006629; P:GO:1901135; F:GO:0016491	P:carbohydrate metabolic process; P:lipid metabolic process; P:carbohydrate derivative metabolic process; F:oxidoreductase activity
Sedimenticola:g005333:SYS5_2:ctg000020:3704497-3703379	1119	-	-	-	-	-	-
Sedimenticola:g000673:NYS1_4:ctg000020:3265619-3265254	366	carboxypeptidase regulatory-like domain-containing protein [Gammaproteobacteria bacterium]	-	-	-	-	-
Sedimenticola:g005543:SYS5_3:ctg000020:3286232-3286639	408	PqqD family peptide modification chaperone [Gammaproteobacteria bacterium] >MBT7308460.1 PqqD family peptide modification chaperone [Gammaproteobacteria bacterium]	-	-	-	F:GO:0004180	F:carboxypeptidase activity
Sedimenticola:g000004:NYS1_1:ctg000020:1123502-1122123	1380	type II and III secretion system protein family protein [Gammaproteobacteria bacterium]	K02280	COG4964	U	-	-
Sedimenticola:g000915:NYS3_2:ctg000020:138433-136700	1734	TRAP transporter fused permease subunit [Gammaproteobacteria bacterium]	-	COG4666	S	P:GO:0009306	P:protein secretion
Sedimenticola:g002119:NYS5_1:ctg000020:1306816-1307184	369	sulfur oxidation c-type cytochrome SoxX [Sedimenticola sp.]	K17223	COG2010	C	C:GO:0016020	C:membrane
Sedimenticola:g003937:SYS1_2:ctg000020:3702371-3701793	579	DUF302 domain-containing protein [Sedimenticola thiotaurini]	-	COG3439	S	P:GO:0006091; F:GO:0016491	P:generation of precursor metabolites and energy; F:oxidoreductase activity
Sedimenticola:g005216:SYS5_2:ctg000020:1406897-1406199	699	electron transport complex subunit RsxE [Candidatus Vondammii sp. HM_W22]	K03613	COG4660	C	C:GO:0016020	C:membrane
Sedimenticola:g003624:NYS7_3:ctg000020:4105266-4105667	402	MAG: histidine kinase [Sedimenticola sp.]	-	COG2905	T	P:GO:0006091; C:GO:0005886	P:generation of precursor metabolites and energy; C:plasma membrane
Sedimenticola:g005191:SYS5_2:ctg000020:107532-106996	537	pilus assembly protein PilP [Sedimenticola selenatireducens]	K02665	COG3168	NU	F:GO:0016740	F:transferase activity
Sedimenticola:g003178:NYS7_1:ctg000020:3275862-3275530	333	hypothetical protein [Sedimenticola selenatireducens] >TVO75942.1 hypothetical protein FHP88_08045 [Sedimenticola selenatireducens] >TVT63801.1 hypothetical protein FHK78_10745 [Sedimenticola selenatireducens]	-	-	-	-	-
Sedimenticola:g003669:NYS7_3:ctg000020:806110-807006	897	4Fe-4S binding protein [Candidatus Polarisedimenticolaceae bacterium]	K00125	COG0479	C	P:GO:0000160; C:GO:0016020; C:GO:0016020	P:phosphorelay signal transduction system; C:membrane; C:membrane
Sedimenticola:g000377:NYS1_2:ctg000020:3919945-3920589	645	gamma-butyrobetaine hydroxylase-like domain-containing protein [Candidatus Vondammii sp. HM_W22]	-	COG1977	H	F:GO:0046872; F:GO:0051536	F:metal ion binding; F:iron-sulfur cluster binding
Sedimenticola:g003097:NYS7_1:ctg000020:1281038-1281361	324	iron-sulfur cluster assembly protein IscA [Thiolapillus brandeum]	K13628	COG0316	S	F:GO:0046872	F:metal ion binding
Sedimenticola:g003911:SYS1_2:ctg000020:3185960-3186418	459	hypothetical protein [Solemya velesiana gill symbiont] >OOZ36302.1 hypothetical protein BOW51_07750 [Solemya velesiana gill symbiont]	-	-	-	P:GO:0006790	P:sulfur compound metabolic process
Sedimenticola:g005492:SYS5_3:ctg000020:2703987-2703655	333	-	-	-	-	-	-
Sedimenticola:g003065:NYS6_3:ctg000020:550049-549618	432	transcriptional repressor [Gammaproteobacteria bacterium]	K09826	COG0735	P	-	-
Sedimenticola:g000732:NYS1_4:ctg000020:599484-599170	315	MTH1187 family thiamine-binding protein [Solemya velesiana gill symbiont] >OOZ37345.1 hypothetical protein BOW51_02960 [Solemya velesiana gill symbiont]	-	COG0011	S	F:GO:0003677; F:GO:0140110	F:DNA binding; F:transcription regulator activity
Sedimenticola:g003461:NYS7_3:ctg000020:1127342-1130254	2913	molybdopterin-dependent oxidoreductase [Candidatus Vondammii sp. HM_W22]	K21307	COG0243	C	-	-
Sedimenticola:g002347:NYS5_2:ctg000020:1995455-1994841	615	bifunctional phosphoserine phosphatase/homoserine phosphotransferase ThrH [Candidatus Vondammii sp. HM_W22]	K02203	COG0560	E	F:GO:0016491	F:oxidoreductase activity
Sedimenticola:g004347:SYS3_1:ctg000020:4125365-4126333	969	octaprenyl diphosphate synthase [Candidatus Vondammii sp. HM_W22]	K02523	COG0142	H	F:GO:0016740	F:transferase activity
Sedimenticola:g000461:NYS1_3:ctg000020:1838366-1838049	318	hypothetical protein [Gammaproteobacteria bacterium]	-	-	-	P:GO:0006629; F:GO:0016740	P:lipid metabolic process; F:transferase activity
Sedimenticola:g002210:NYS5_1:ctg000020:2962196-2961486	711	patatin [Betaproteobacteria bacterium HGW-Betaproteobacteria-10]	-	COG3621	S	-	-
Sedimenticola:g005372:SYS5_2:ctg000020:465312-464902	411	diguanylate cyclase [Sedimenticola sp.]	-	-	-	P:GO:0006629; F:GO:0016787	P:lipid metabolic process; F:hydrolase activity
Sedimenticola:g001398:NYS3_4:ctg000020:834382-834861	480	pantetheine-phosphate adenylyltransferase [Sedimenticola selenatireducens] >PLX61878.1 pantetheine-phosphate adenylyltransferase [Sedimenticola selenatireducens]	K00954	COG0669	H	-	-
Sedimenticola:g002895:NYS6_2:ctg000020:4419511-4421790	2280	type I DNA topoisomerase [Sedimenticola thiotaurini]	K03168	COG0550	L	P:GO:0055086; P:GO:1901135; F:GO:0016740	P:nucleobase-containing small molecule metabolic process; P:carbohydrate derivative metabolic process; F:transferase activity
Sedimenticola:g001646:NYS4_1:ctg000020:157155-156706	450	YaiI/YqxD family protein [Gammaproteobacteria bacterium]	K09768	COG1671	S	F:GO:0003677; F:GO:0016853; F:GO:0140097; C:GO:0005694	F:DNA binding; F:isomerase activity; F:catalytic activity, acting on DNA; C:chromosome
Sedimenticola:g000575:NYS1_3:ctg000020:767738-768682	945	IS1595 family transposase [Candidatus Thiodiazotropha lotti]	-	COG3677	L	-	-
Sedimenticola:g005629:SYS5_3:ctg000020:758832-759200	369	response regulator [Phycisphaerae bacterium]	-	COG2204	T	P:GO:0006412	P:translation
Sedimenticola:g000967:NYS3_2:ctg000020:258059-257235	825	integrase [Gammaproteobacteria bacterium (ex Lamellibrachia satsuma)]	K07497	COG2801	L	P:GO:0000160	P:phosphorelay signal transduction system
Sedimenticola:g001361:NYS3_4:ctg000020:387944-388435	492	ankyrin repeat domain-containing protein [Candidatus Vondammii sp. HM_W22]	-	-	-	P:GO:0006310; F:GO:0003677; F:GO:0140097	P:DNA recombination; F:DNA binding; F:catalytic activity, acting on DNA
Sedimenticola:g003725:SYS1_1:ctg000020:2241873-2242691	819	signal peptidase I [Candidatus Vondammii sp. HM_W22]	K03100	COG0681	U	-	-
Sedimenticola:g002980:NYS6_3:ctg000020:2688387-2688536	150	-	-	-	-	P:GO:0051604; F:GO:0016787; F:GO:0140096	P:protein maturation; F:hydrolase activity; F:catalytic activity, acting on a protein
Sedimenticola:g005121:SYS5_1:ctg000020:3211415-3210774	642	MAG: 3-isopropylmalate dehydratase small subunit [Sedimenticola sp.]	K01704	COG0066	E	-	-
Sedimenticola:g005236:SYS5_2:ctg000020:1951320-1950544	777	SDR family oxidoreductase [Candidatus Vondammii sp. HM_W22]	K00208	COG0623	I	P:GO:0006520; F:GO:0016829; C:GO:0005829	P:amino acid metabolic process; F:lyase activity; C:cytosol
Sedimenticola:g000487:NYS1_3:ctg000020:258367-258107	261	transposase [Gammaproteobacteria bacterium (ex Lamellibrachia satsuma)] >RRS35447.1 transposase [Gammaproteobacteria bacterium (ex Lamellibrachia satsuma)]	K07483	COG2963	L	P:GO:0006629; F:GO:0016491	P:lipid metabolic process; F:oxidoreductase activity
Sedimenticola:g004675:SYS3_2:ctg000020:3066152-3065949	204	hypothetical protein [Chromatiales bacterium]	-	-	-	P:GO:0006310; F:GO:0003677; F:GO:0140097	P:DNA recombination; F:DNA binding; F:catalytic activity, acting on DNA
Sedimenticola:g003218:NYS7_1:ctg000020:4278302-4277688	615	ABC transporter substrate-binding protein [Candidatus Vondammii sp. HM_W22]	K07323	COG2854	Q	-	-
Sedimenticola:g003990:SYS1_3:ctg000020:1047123-1047860	738	cytochrome C [endosymbiont of Lamellibrachia luymesi] >RDH93708.1 cytochrome C [endosymbiont of Seepiophila jonesi]	-	COG2863	C	-	-
Sedimenticola:g000849:NYS1_5:ctg000020:3570601-3569204	1398	ribosome biogenesis GTPase Der [Gammaproteobacteria bacterium]	K03977	COG1160	S	P:GO:0006091; F:GO:0016491	P:generation of precursor metabolites and energy; F:oxidoreductase activity
Sedimenticola:g003347:NYS7_2:ctg000020:274333-274758	426	-	-	-	-	P:GO:0042254	P:ribosome biogenesis
Sedimenticola:g003917:SYS1_2:ctg000020:3276776-3276991	216	hypothetical protein [Gammaproteobacteria bacterium]	-	-	-	-	-
Sedimenticola:g002430:NYS5_2:ctg000020:3986560-3986958	399	YeeE/YedE family protein [Candidatus Omnitrophica bacterium] >MBU1928305.1 YeeE/YedE family protein [Candidatus Omnitrophica bacterium] >MBU2035539.1 YeeE/YedE family protein [Candidatus Omnitrophica bacterium] >MBU2257489.1 YeeE/YedE family protein [Candidatus Omnitrophica bacterium]	-	COG2391	S	-	-
Sedimenticola:g004562:SYS3_2:ctg000020:2423747-2422506	1242	protein kinase [Sedimenticola thiotaurini]	K12132	COG0515	KLT	C:GO:0005886	C:plasma membrane
Sedimenticola:g005605:SYS5_3:ctg000020:4260147-4260938	792	thiazole synthase [Candidatus Vondammii sp. HM_W22]	K03149	COG2022	H	F:GO:0016740; F:GO:0140096	F:transferase activity; F:catalytic activity, acting on a protein
Sedimenticola:g001002:NYS3_2:ctg000020:331438-330776	663	hypothetical protein [Candidatus Vondammii sp. HM_W22]	-	-	-	P:GO:0006766; P:GO:0006790; F:GO:0016740	P:vitamin metabolic process; P:sulfur compound metabolic process; F:transferase activity
Sedimenticola:g004391:SYS3_1:ctg000020:773763-772852	912	hypothetical protein [Sedimenticola selenatireducens]	-	-	-	-	-
Sedimenticola:g003636:NYS7_3:ctg000020:4347460-4347759	300	accessory factor UbiK family protein [Sedimenticola thiotaurini]	K09806	COG2960	S	-	-
Sedimenticola:g001412:NYS3_5:ctg000020:1124404-1123550	855	Flp pilus assembly protein CpaB [Mariprofundus ferrinatatus] >ATX81777.1 pilus assembly protein CpaB [Mariprofundus ferrinatatus]	K02279	COG3745	U	P:GO:0006744; C:GO:0005737	P:ubiquinone biosynthetic process; C:cytoplasm
Sedimenticola:g002638:NYS6_1:ctg000020:1866823-1866062	762	slipin family protein [Gammaproteobacteria bacterium] >MBU1655705.1 slipin family protein [Gammaproteobacteria bacterium] >MBU1961193.1 slipin family protein [Gammaproteobacteria bacterium]	-	COG0330	O	C:GO:0016020; C:GO:0016020	C:membrane; C:membrane
Sedimenticola:g003771:SYS1_1:ctg000020:3158636-3157332	1305	N-acetylmuramoyl-L-alanine amidase [Candidatus Vondammii sp. HM_W22]	K01448	COG0860	M	C:GO:0005886	C:plasma membrane
Sedimenticola:g002713:NYS6_1:ctg000020:3635016-3635270	255	glutaredoxin family protein [Candidatus Vondammii sp. HM_W22]	-	COG0695	O	P:GO:1901135; F:GO:0016787	P:carbohydrate derivative metabolic process; F:hydrolase activity
Sedimenticola:g003583:NYS7_3:ctg000020:3197179-3195665	1515	amidophosphoribosyltransferase [Solemya velesiana gill symbiont] >OOZ36612.1 amidophosphoribosyltransferase [Solemya velesiana gill symbiont]	K00764	COG0034	F	F:GO:0097573	F:obsolete glutathione oxidoreductase activity
Sedimenticola:g004044:SYS1_3:ctg000020:2247632-2246991	642	hypothetical protein C0630_06250 [Sedimenticola selenatireducens]	-	COG1716	T	P:GO:0006520; P:GO:0055086; P:GO:1901135; F:GO:0016740	P:amino acid metabolic process; P:nucleobase-containing small molecule metabolic process; P:carbohydrate derivative metabolic process; F:transferase activity
Sedimenticola:g004710:SYS3_2:ctg000020:3432454-3433506	1053	cyclic nucleotide-binding domain-containing protein [Gammaproteobacteria bacterium]	-	COG0607	PT	-	-
Sedimenticola:g000753:NYS1_5:ctg000020:1120298-1119789	510	hypothetical protein C3L26_14245 [Candidatus Sedimenticola endophacoides] >PUE00187.1 hypothetical protein C3L25_14110 [Candidatus Sedimenticola endophacoides] >PUE05670.1 hypothetical protein C3L24_00665 [Candidatus Sedimenticola endophacoides]	-	COG4961	U	-	-
Sedimenticola:g005531:SYS5_3:ctg000020:3151013-3150141	873	HflC protein [Candidatus Sedimenticola endophacoides] >OQX33335.1 HflC protein [Candidatus Sedimenticola endophacoides] >OQX42357.1 HflC protein [Candidatus Sedimenticola endophacoides] >OQX49240.1 HflC protein [Candidatus Sedimenticola endophacoides] >PUE02413.1 protease modulator HflC [Candidatus Sedimenticola endophacoides]	K04087	COG0330	O	C:GO:0016020; C:GO:0016020	C:membrane; C:membrane
Sedimenticola:g003130:NYS7_1:ctg000020:2125901-2126155	255	type II toxin-antitoxin system HicA family toxin [bacterium]	-	-	S	F:GO:0016787; F:GO:0140096	F:hydrolase activity; F:catalytic activity, acting on a protein
Sedimenticola:g000578:NYS1_3:ctg000020:898424-898774	351	D-Ornithine 4,5-aminomutase S subunit (EC [Olavius algarvensis associated proteobacterium Delta 3] >CAB5118843.1 D-Ornithine 4,5-aminomutase S subunit (EC [Olavius algarvensis associated proteobacterium Delta 3]	K17899	-	S	F:GO:0003723; F:GO:0016853	F:RNA binding; F:isomerase activity
Sedimenticola:g003770:SYS1_1:ctg000020:3134154-3134396	243	type II toxin-antitoxin system Phd/YefM family antitoxin [Bacteroidetes bacterium]	K19159	COG2161	D	F:GO:0016853	F:isomerase activity
Sedimenticola:g005217:SYS5_2:ctg000020:1423262-1423822	561	CDP-alcohol phosphatidyltransferase family protein [Sedimenticola selenatireducens] >TVO75329.1 CDP-alcohol phosphatidyltransferase family protein [Sedimenticola selenatireducens] >TVT67057.1 CDP-alcohol phosphatidyltransferase family protein [Sedimenticola selenatireducens]	K08744	COG0558	I	-	-
Sedimenticola:g002738:NYS6_1:ctg000020:4517925-4516897	1029	amino acid ABC transporter substrate-binding protein [Solemya velesiana gill symbiont] >OOZ37628.1 amino acid ABC transporter substrate-binding protein [Solemya velesiana gill symbiont]	K09969	COG0834	ET	P:GO:0006091; P:GO:0006629; P:GO:0055086; P:GO:1901135; F:GO:0016740	P:generation of precursor metabolites and energy; P:lipid metabolic process; P:nucleobase-containing small molecule metabolic process; P:carbohydrate derivative metabolic process; F:transferase activity
Sedimenticola:g000670:NYS1_4:ctg000020:3201156-3200296	861	acetyl-CoA carboxylase, carboxyltransferase subunit beta [Candidatus Vondammii sp. HM_W22]	K01963	COG0777	I	C:GO:0110165	C:cellular anatomical entity
Sedimenticola:g002599:NYS5_3:ctg000020:651408-651866	459	-	-	-	-	P:GO:0006629; P:GO:0006790; P:GO:0055086; P:GO:1901135; F:GO:0016740; F:GO:0016874	P:lipid metabolic process; P:sulfur compound metabolic process; P:nucleobase-containing small molecule metabolic process; P:carbohydrate derivative metabolic process; F:transferase activity; F:ligase activity
Sedimenticola:g003152:NYS7_1:ctg000020:2482577-2485096	2520	nitrate reductase catalytic subunit NapA [Chromatiaceae bacterium]	K02567	COG0243	C	-	-
Sedimenticola:g002312:NYS5_1:ctg000020:979487-979086	402	S4 domain-containing protein [Candidatus Vondammii sp. HM_W22]	K04762	COG1188	J	P:GO:0006091; P:GO:0071941; F:GO:0016491	P:generation of precursor metabolites and energy; P:nitrogen cycle metabolic process; F:oxidoreductase activity
Sedimenticola:g003638:NYS7_3:ctg000020:4379659-4379444	216	-	-	-	-	F:GO:0003677; F:GO:0003723; F:GO:0016874; F:GO:0140098	F:DNA binding; F:RNA binding; F:ligase activity; F:catalytic activity, acting on RNA
Sedimenticola:g002300:NYS5_1:ctg000020:693611-693090	522	3-deoxy-manno-octulosonate-8-phosphatase KdsC [Sedimenticola selenatireducens] >PLX61968.1 3-deoxy-manno-octulosonate-8-phosphatase KdsC [Sedimenticola selenatireducens]	K03270	COG1778	S	-	-
Sedimenticola:g001869:NYS4_2:ctg000020:3523187-3523519	333	hypothetical protein [Gammaproteobacteria bacterium]	-	-	-	P:GO:0005975; P:GO:0006629; P:GO:1901135; F:GO:0016787	P:carbohydrate metabolic process; P:lipid metabolic process; P:carbohydrate derivative metabolic process; F:hydrolase activity
Sedimenticola:g000706:NYS1_4:ctg000020:4093213-4092488	726	sulfite exporter TauE/SafE family protein [Candidatus Vondammii sp. HM_W22]	K09792	COG2836	S	-	-
Sedimenticola:g005144:SYS5_1:ctg000020:3712374-3713906	1533	dynamin family protein [Candidatus Vondammii sp. HM_W22]	-	COG0699	S	C:GO:0016020	C:membrane
Sedimenticola:g000562:NYS1_3:ctg000020:4540812-4540970	159	redox-regulated molecular chaperone Hsp33 [Polaromonas sp.]	-	-	-	C:GO:0016020	C:membrane
Sedimenticola:g002289:NYS5_1:ctg000020:489670-493746	4077	DNA-directed RNA polymerase subunit beta [Candidatus Vondammii sp. HM_W22]	K03043	COG0085	K	P:GO:0006457	P:protein folding
Sedimenticola:g004146:SYS1_3:ctg000020:865526-866032	507	crossover junction endodeoxyribonuclease RuvC [Solemya velesiana gill symbiont] >OOZ36118.1 crossover junction endodeoxyribonuclease RuvC [Solemya velesiana gill symbiont]	K01159	COG0817	L	P:GO:0006351; F:GO:0003677; F:GO:0016740; F:GO:0140098	P:DNA-templated transcription; F:DNA binding; F:transferase activity; F:catalytic activity, acting on RNA
Sedimenticola:g000347:NYS1_2:ctg000020:3103435-3102191	1245	beta-ketoacyl-ACP synthase II [Candidatus Vondammii sp. HM_W22]	K09458	COG0304	I	P:GO:0006281; P:GO:0006310; F:GO:0016787; F:GO:0140097	P:DNA repair; P:DNA recombination; F:hydrolase activity; F:catalytic activity, acting on DNA
Sedimenticola:g001056:NYS3_2:ctg000020:632611-633354	744	1-(5-phosphoribosyl)-5-[(5-phosphoribosylamino)methylideneamino]imidazole-4-carboxamide isomerase [Candidatus Vondammii sp. HM_W22]	K01814	COG0106	E	P:GO:0006629; F:GO:0016740	P:lipid metabolic process; F:transferase activity
Sedimenticola:g000579:NYS1_3:ctg000020:979922-979617	306	glutaredoxin 3 [Chromatiaceae bacterium] >MCP5443202.1 glutaredoxin 3 [Chromatiaceae bacterium]	K03676	COG0695	O	P:GO:0006520; F:GO:0016853	P:amino acid metabolic process; F:isomerase activity
Sedimenticola:g001385:NYS3_4:ctg000020:4513950-4513171	780	ABC transporter ATP-binding protein [Solemya velesiana gill symbiont]	K09972	COG1126	E	F:GO:0016491; F:GO:0140096	F:oxidoreductase activity; F:catalytic activity, acting on a protein
Sedimenticola:g001949:NYS4_3:ctg000020:1370034-1370510	477	Hypothetical protein CAP_3627 [Chondromyces apiculatus DSM 436]	-	-	-	P:GO:0055085; F:GO:0005215; F:GO:0140657; C:GO:0005886	P:transmembrane transport; F:transporter activity; F:ATP-dependent activity; C:plasma membrane
Sedimenticola:g000275:NYS1_2:ctg000020:1160679-1159507	1173	acetylornithine/succinylornithine family transaminase [Candidatus Vondammii sp. HM_W22]	K00821	COG4992	E	C:GO:0016020; C:GO:0016020	C:membrane; C:membrane
Sedimenticola:g005368:SYS5_2:ctg000020:4535411-4534869	543	invasion associated locus B family protein [Gammaproteobacteria bacterium] >MCP5138109.1 invasion associated locus B family protein [Gammaproteobacteria bacterium]	-	-	-	P:GO:0006520; F:GO:0016740	P:amino acid metabolic process; F:transferase activity
Sedimenticola:g001185:NYS3_3:ctg000020:3841160-3839259	1902	1-deoxy-D-xylulose-5-phosphate synthase [Candidatus Vondammii sp. HM_W22]	K01662	COG1154	H	-	-
Sedimenticola:g004366:SYS3_1:ctg000020:4493139-4493501	363	AAA family ATPase [Gammaproteobacteria bacterium]	-	COG1192	D	P:GO:0006629; P:GO:0006766; P:GO:0006790; P:GO:1901135; F:GO:0016740	P:lipid metabolic process; P:vitamin metabolic process; P:sulfur compound metabolic process; P:carbohydrate derivative metabolic process; F:transferase activity
Sedimenticola:g000113:NYS1_1:ctg000020:2699675-2699932	258	hypothetical protein [gamma proteobacterium endosymbiont of Lamellibrachia anaximandri]	-	-	-	-	-
Sedimenticola:g000526:NYS1_3:ctg000020:3592933-3590240	2694	arsenate reductase (azurin) large subunit [Gammaproteobacteria bacterium]	K08356	COG0243	C	P:GO:0055085; P:GO:0055086; F:GO:0005215; F:GO:0016491; F:GO:0016740; F:GO:0016787; F:GO:0140096	P:transmembrane transport; P:nucleobase-containing small molecule metabolic process; F:transporter activity; F:oxidoreductase activity; F:transferase activity; F:hydrolase activity; F:catalytic activity, acting on a protein
Sedimenticola:g000003:NYS1_1:ctg000020:1075070-1075519	450	CopD family protein [Solemya velesiana gill symbiont] >OOZ36319.1 hypothetical protein BOW51_07820 [Solemya velesiana gill symbiont]	-	COG5615	S	F:GO:0016491	F:oxidoreductase activity
Sedimenticola:g005026:SYS3_3:ctg000020:917471-917932	462	hypothetical protein B0D96_11005, partial [Candidatus Sedimenticola endophacoides]	-	-	-	C:GO:0016020	C:membrane
Sedimenticola:g003043:NYS6_3:ctg000020:4106512-4106868	357	-	-	-	-	-	-
Sedimenticola:g000714:NYS1_4:ctg000020:4332715-4332449	267	erythromycin biosynthesis sensory transduction protein eryC1, partial [Verrucomicrobia bacterium]	-	COG0399	M	-	-
Sedimenticola:g001557:NYS3_5:ctg000020:353641-352988	654	ribose-5-phosphate isomerase RpiA [Candidatus Vondammii sp. HM_W22]	K01807	COG0120	G	F:GO:0016740	F:transferase activity
Sedimenticola:g004305:SYS3_1:ctg000020:3382873-3382613	261	hypothetical protein B0D94_11695 [Candidatus Sedimenticola endophacoides] >OQX34942.1 hypothetical protein B0D96_08045 [Candidatus Sedimenticola endophacoides] >OQX40520.1 hypothetical protein B0D89_07385 [Candidatus Sedimenticola endophacoides] >OQX45693.1 hypothetical protein B0D86_03100 [Candidatus Sedimenticola endophacoides] >OQX47158.1 hypothetical protein B0D85_02085 [Candidatus Sedimentic…	-	-	-	P:GO:0006091; P:GO:0055086; P:GO:1901135; F:GO:0016853	P:generation of precursor metabolites and energy; P:nucleobase-containing small molecule metabolic process; P:carbohydrate derivative metabolic process; F:isomerase activity
Sedimenticola:g001208:NYS3_3:ctg000020:4269900-4268659	1242	cytochrome b N-terminal domain-containing protein [Candidatus Thiodiazotropha sp. (ex Lucina pensylvanica)] >MBT3024017.1 cytochrome b N-terminal domain-containing protein [Candidatus Thiodiazotropha taylori] >MBT3053609.1 cytochrome b N-terminal domain-containing protein [Candidatus Thiodiazotropha sp. (ex Codakia orbicularis)] >MBV2101835.1 cytochrome b N-terminal domain-containing protein [Can…	K00412	COG1290	C	-	-
Sedimenticola:g002492:NYS5_3:ctg000020:1781146-1779347	1800	Na/Pi cotransporter family protein [Candidatus Thiodiazotropha sp.]	K03324	COG1283	P	P:GO:0006091; P:GO:0055085; F:GO:0005215; F:GO:0016491	P:generation of precursor metabolites and energy; P:transmembrane transport; F:transporter activity; F:oxidoreductase activity
Sedimenticola:g002438:NYS5_2:ctg000020:4306837-4306220	618	FKBP-type peptidyl-prolyl cis-trans isomerase [Gammaproteobacteria bacterium]	K03773	COG0545	O	P:GO:0055085; F:GO:0005215; F:GO:0016740; C:GO:0005886	P:transmembrane transport; F:transporter activity; F:transferase activity; C:plasma membrane
Sedimenticola:g001920:NYS4_2:ctg000020:557967-557689	279	-	-	-	-	P:GO:0006457; F:GO:0016853; F:GO:0140096	P:protein folding; F:isomerase activity; F:catalytic activity, acting on a protein
Sedimenticola:g002843:NYS6_2:ctg000020:3189301-3189531	231	transcriptional antiterminator, Rof [Gammaproteobacteria bacterium] >RTZ75392.1 transcriptional antiterminator, Rof [Gammaproteobacteria bacterium]	K19000	-	-	-	-
Sedimenticola:g000916:NYS3_2:ctg000020:1388872-1389132	261	DUF5062 domain-containing protein [Sedimenticola selenatireducens]	-	-	S	-	-
Sedimenticola:g005029:SYS3_3:ctg000020:956596-956318	279	hypothetical protein [Gammaproteobacteria bacterium] >MCP5448007.1 hypothetical protein [Chromatiaceae bacterium] >MCB1861308.1 hypothetical protein [Gammaproteobacteria bacterium] >MCB1872761.1 hypothetical protein [Gammaproteobacteria bacterium] >MCB1879103.1 hypothetical protein [Gammaproteobacteria bacterium]	-	COG0457	S	-	-
Sedimenticola:g003709:SYS1_1:ctg000020:1804434-1805174	741	flagellar type III secretion system pore protein FliP [Sedimenticola thiotaurini] >AKH20192.1 flagellar biosynthesis protein flip [Sedimenticola thiotaurini]	K02419	COG1338	N	-	-
Sedimenticola:g002527:NYS5_3:ctg000020:2600434-2600156	279	hypothetical protein B0B52_18625 [Polaromonas sp. A23]	-	-	-	C:GO:0005886; C:GO:0043226	C:plasma membrane; C:organelle
Sedimenticola:g005107:SYS5_1:ctg000020:2729324-2728737	588	hypothetical protein [Gammaproteobacteria bacterium]	-	COG3209	M	F:GO:0005509; C:GO:0016020	F:calcium ion binding; C:membrane
Sedimenticola:g002470:NYS5_3:ctg000020:1058333-1057392	942	ankyrin [Candidatus Endoriftia persephone str. Guaymas]	-	COG0666	S	C:GO:0016020	C:membrane
Sedimenticola:g003690:SYS1_1:ctg000020:1487626-1487868	243	hypothetical protein [Gammaproteobacteria bacterium]	-	-	-	-	-
Sedimenticola:g000914:NYS3_2:ctg000020:1372347-1373957	1611	hypothetical protein [Pseudoalteromonas sp. J010] >RRS09238.1 hypothetical protein EAG18_07285 [Pseudoalteromonas sp. J010]	-	-	-	-	-
Sedimenticola:g001966:NYS4_3:ctg000020:2012039-2012524	486	ferritin family protein [Thiomargarita sp.]	-	COG1633	S	-	-
Sedimenticola:g003676:SYS1_1:ctg000020:1094799-1094404	396	hypothetical protein [Gammaproteobacteria bacterium]	-	-	-	F:GO:0016491	F:oxidoreductase activity
Sedimenticola:g003295:NYS7_2:ctg000020:1828063-1826879	1185	aminotransferase class I/II-fold pyridoxal phosphate-dependent enzyme [Candidatus Vondammii sp. HM_W22]	K00812	COG0436	E	-	-
Sedimenticola:g004022:SYS1_3:ctg000020:1791434-1790181	1254	porin [Candidatus Vondammii sp. HM_W22]	K06076	COG2067	I	P:GO:0006520; F:GO:0016740	P:amino acid metabolic process; F:transferase activity
Sedimenticola:g000264:NYS1_1:ctg000020:864759-865508	750	YebC/PmpR family DNA-binding transcriptional regulator [Gammaproteobacteria bacterium]	-	COG0217	K	C:GO:0016020	C:membrane
Sedimenticola:g003539:NYS7_3:ctg000020:233385-233053	333	MGMT family protein [Bowmanella sp. JS7-9] >TBX24424.1 cysteine methyltransferase [Bowmanella sp. JS7-9]	K07443	COG3695	L	P:GO:0006355; F:GO:0003677	P:regulation of DNA-templated transcription; F:DNA binding
Sedimenticola:g000764:NYS1_5:ctg000020:1410958-1410365	594	electron transport complex subunit RsxB [Candidatus Vondammii sp. HM_W22]	K03616	COG2878	C	P:GO:0006281; F:GO:0016740	P:DNA repair; F:transferase activity
Sedimenticola:g000831:NYS1_5:ctg000020:3070214-3069546	669	(d)CMP kinase [Candidatus Vondammii sp. HM_W22]	K00945	COG0283	F	P:GO:0006091; F:GO:0016491; C:GO:0005886	P:generation of precursor metabolites and energy; F:oxidoreductase activity; C:plasma membrane
Sedimenticola:g001892:NYS4_2:ctg000020:4092572-4091688	885	sigma 54-interacting transcriptional regulator [Candidatus Vondammii sp. HM_W22]	-	COG3829	K	P:GO:0055086; F:GO:0016740	P:nucleobase-containing small molecule metabolic process; F:transferase activity
Sedimenticola:g001100:NYS3_3:ctg000020:1550993-1547823	3171	HsdR family type I site-specific deoxyribonuclease [Teredinibacter franksiae]	K01153	COG0610	V	P:GO:0006355; F:GO:0003677	P:regulation of DNA-templated transcription; F:DNA binding
Sedimenticola:g001913:NYS4_2:ctg000020:475941-476603	663	50S ribosomal protein L25/general stress protein Ctc [Sedimenticola selenatireducens]	K02897	COG1825	J	P:GO:0098542; F:GO:0003677; F:GO:0016787; F:GO:0140097; F:GO:0140657	P:defense response to other organism; F:DNA binding; F:hydrolase activity; F:catalytic activity, acting on DNA; F:ATP-dependent activity
Sedimenticola:g003077:NYS6_3:ctg000020:826264-825119	1146	ABC transporter substrate-binding protein [Sedimenticola thiotaurini] >AKH20661.1 ABC transporter substrate-binding protein [Sedimenticola thiotaurini]	K01999	COG0683	E	F:GO:0003723; F:GO:0005198; C:GO:0005840	F:RNA binding; F:structural molecule activity; C:ribosome
Sedimenticola:g002880:NYS6_2:ctg000020:407090-406104	987	tRNA dihydrouridine synthase DusB [Sedimenticola selenatireducens] >TVO76599.1 tRNA dihydrouridine synthase DusB [Sedimenticola selenatireducens] >TVT64043.1 tRNA dihydrouridine synthase DusB [Sedimenticola selenatireducens]	K05540	COG0042	J	P:GO:0006865	P:amino acid transport
Sedimenticola:g003689:SYS1_1:ctg000020:1477601-1476084	1518	FumA C-terminus/TtdB family hydratase beta subunit [Candidatus Vondammii sp. HM_W22]	K01676	COG1838	C	P:GO:0006399; F:GO:0003723; F:GO:0016491; F:GO:0140098	P:tRNA metabolic process; F:RNA binding; F:oxidoreductase activity; F:catalytic activity, acting on RNA
Sedimenticola:g001700:NYS4_1:ctg000020:3161306-3161028	279	DUF2835 domain-containing protein [Gammaproteobacteria bacterium]	-	-	S	P:GO:0006091; F:GO:0016829	P:generation of precursor metabolites and energy; F:lyase activity
Sedimenticola:g002529:NYS5_3:ctg000020:2683635-2683153	483	IS1182 family transposase [Proteobacteria bacterium]	-	-	-	-	-
Sedimenticola:g003585:NYS7_3:ctg000020:3220174-3219746	429	hypothetical protein C3L26_02805 [Candidatus Sedimenticola endophacoides] >PUE04834.1 hypothetical protein C3L25_02795 [Candidatus Sedimenticola endophacoides]	-	-	-	-	-
Sedimenticola:g005214:SYS5_2:ctg000020:1371371-1372375	1005	hypothetical protein [Pseudoalteromonas sp. PS5] >RXF05951.1 hypothetical protein D9603_02835 [Pseudoalteromonas sp. PS5]	-	-	-	P:GO:0006091; F:GO:0005215; F:GO:0016491	P:generation of precursor metabolites and energy; F:transporter activity; F:oxidoreductase activity
Sedimenticola:g003303:NYS7_2:ctg000020:1930864-1931340	477	Rrf2 family transcriptional regulator [Candidatus Vondammii sp. HM_W22]	K13643	COG1959	K	-	-
Sedimenticola:g001343:NYS3_4:ctg000020:3289987-3289292	696	respiratory nitrate reductase subunit gamma [Chromatiales bacterium]	K00374	COG2181	C	-	-
Sedimenticola:g004387:SYS3_1:ctg000020:669483-667669	1815	RNA polymerase sigma factor RpoD [Candidatus Vondammii sp. HM_W22]	K03086	COG0568	K	P:GO:0071941; F:GO:0016491; C:GO:0005886	P:nitrogen cycle metabolic process; F:oxidoreductase activity; C:plasma membrane
Sedimenticola:g005581:SYS5_3:ctg000020:3819044-3817086	1959	Na/Pi symporter [Candidatus Thiodiazotropha sp.] >MCM8884788.1 Na/Pi symporter [Candidatus Thiodiazotropha sp.] >MCM8921632.1 Na/Pi symporter [Candidatus Thiodiazotropha sp.]	K03324	COG1283	P	F:GO:0003677; F:GO:0140110	F:DNA binding; F:transcription regulator activity
Sedimenticola:g001155:NYS3_3:ctg000020:3240266-3242629	2364	phosphoenolpyruvate synthase [Sedimenticola thiotaurini] >AKH20241.1 phosphoenolpyruvate synthase [Sedimenticola thiotaurini]	K01007	COG0574	G	P:GO:0055085; F:GO:0005215; C:GO:0005886	P:transmembrane transport; F:transporter activity; C:plasma membrane
Sedimenticola:g001218:NYS3_3:ctg000020:440597-440328	270	DUF493 domain-containing protein [Solemya velesiana gill symbiont] >OOZ37796.1 transcriptional regulator [Solemya velesiana gill symbiont]	K09158	COG2921	S	P:GO:0005975; F:GO:0016740	P:carbohydrate metabolic process; F:transferase activity
Sedimenticola:g001374:NYS3_4:ctg000020:4103448-4104149	702	DUF1538 family protein [Candidatus Vondammii sp. HM_W22]	-	-	S	-	-
Sedimenticola:g005587:SYS5_3:ctg000020:3914173-3912875	1299	group II intron reverse transcriptase/maturase [Deltaproteobacteria bacterium]	-	COG3344	L	C:GO:0016020	C:membrane
Sedimenticola:g001739:NYS4_1:ctg000020:4266575-4266940	366	DUF3301 domain-containing protein [Sedimenticola selenatireducens] >TVO77070.1 DUF3301 domain-containing protein [Sedimenticola selenatireducens] >TVT64512.1 DUF3301 domain-containing protein [Sedimenticola selenatireducens]	-	-	S	F:GO:0016740	F:transferase activity
Sedimenticola:g004835:SYS3_3:ctg000020:1326802-1327500	699	hypothetical protein [Gammaproteobacteria bacterium]	-	COG3344	L	-	-
Sedimenticola:g002889:NYS6_2:ctg000020:4284621-4285607	987	DUF4124 domain-containing protein [Candidatus Vondammii sp. HM_W22]	-	COG2433	S	F:GO:0016740	F:transferase activity
Sedimenticola:g003159:NYS7_1:ctg000020:2669539-2668736	804	4-hydroxy-tetrahydrodipicolinate reductase [Candidatus Vondammii sp. HM_W22]	K00215	COG0289	E	-	-
Sedimenticola:g001855:NYS4_2:ctg000020:3175753-3174368	1386	threonine synthase [Sedimenticola selenatireducens]	K01733	COG0498	E	P:GO:0006520; F:GO:0016491	P:amino acid metabolic process; F:oxidoreductase activity
Sedimenticola:g002819:NYS6_2:ctg000020:2600332-2596658	3675	filamentous hemagglutinin N-terminal domain-containing protein [gamma proteobacterium endosymbiont of Lamellibrachia anaximandri]	-	-	-	P:GO:0006520; F:GO:0016829	P:amino acid metabolic process; F:lyase activity
Sedimenticola:g000305:NYS1_2:ctg000020:1971415-1972692	1278	phosphopyruvate hydratase [Candidatus Vondammii sp. HM_W22]	K01689	COG0148	G	-	-
Sedimenticola:g000962:NYS3_2:ctg000020:2485024-2485890	867	ferredoxin-type protein NapG [Chromatiales bacterium]	K02573	COG0437	C	P:GO:0005975; P:GO:0006091; F:GO:0016829; C:GO:0005576; C:GO:0005829	P:carbohydrate metabolic process; P:generation of precursor metabolites and energy; F:lyase activity; C:extracellular region; C:cytosol
Sedimenticola:g000032:NYS1_1:ctg000020:1714104-1712761	1344	ArsB/NhaD family transporter [gamma proteobacterium endosymbiont of Lamellibrachia anaximandri] >MBL3617234.1 ArsB/NhaD family transporter [gamma proteobacterium endosymbiont of Lamellibrachia anaximandri]	-	COG1055	P	F:GO:0046872; F:GO:0051536; C:GO:0016020	F:metal ion binding; F:iron-sulfur cluster binding; C:membrane
Sedimenticola:g004733:SYS3_2:ctg000020:369486-370004	519	molybdenum cofactor biosynthesis protein B [Sedimenticola selenatireducens] >TVO76638.1 molybdenum cofactor biosynthesis protein B [Sedimenticola selenatireducens] >TVT64081.1 molybdenum cofactor biosynthesis protein B [Sedimenticola selenatireducens]	K03638	COG0521	H	P:GO:0055085; F:GO:0005215; C:GO:0005886	P:transmembrane transport; F:transporter activity; C:plasma membrane
Sedimenticola:g000428:NYS1_3:ctg000020:1095566-1094862	705	cyclic nucleotide-binding domain-containing protein [Candidatus Vondammii sp. HM_W22]	-	COG0664	K	P:GO:0006777	P:Mo-molybdopterin cofactor biosynthetic process
Sedimenticola:g001061:NYS3_2:ctg000020:721986-722456	471	chemotaxis protein CheW [Gammaproteobacteria bacterium]	K06598	COG0835	NT	P:GO:0006355; F:GO:0003677	P:regulation of DNA-templated transcription; F:DNA binding
Sedimenticola:g003083:NYS6_3:ctg000020:941671-941243	429	rhodanese-like domain-containing protein [Solemya velesiana gill symbiont] >OOZ37493.1 sulfurtransferase [Solemya velesiana gill symbiont]	-	COG0607	P	P:GO:0050896	P:response to stimulus
Sedimenticola:g000262:NYS1_1:ctg000020:83867-83214	654	molecular chaperone TorD family protein [Candidatus Endoriftia persephone] >USF88707.1 molecular chaperone TorD family protein [Candidatus Endoriftia persephone]	-	COG3381	S	F:GO:0016740	F:transferase activity
Sedimenticola:g002457:NYS5_2:ctg000020:658747-659478	732	hypothetical protein BOW51_10625 [Solemya velesiana gill symbiont]	K02030	COG0834	ET	-	-
Sedimenticola:g004056:SYS1_3:ctg000020:2517408-2516446	963	thioredoxin-disulfide reductase [Sedimenticola selenatireducens] >TVO73464.1 thioredoxin-disulfide reductase [Sedimenticola selenatireducens] >TVT63405.1 thioredoxin-disulfide reductase [Sedimenticola selenatireducens]	K00384	COG0492	C	-	-
Sedimenticola:g001367:NYS3_4:ctg000020:3985388-3984873	516	c-type cytochrome [Solemya velesiana gill symbiont]	-	COG4654	C	F:GO:0016209; F:GO:0016491	F:antioxidant activity; F:oxidoreductase activity
Sedimenticola:g000558:NYS1_3:ctg000020:4443308-4444321	1014	porphobilinogen synthase [Sedimenticola thiotaurini]	K01698	COG0113	H	P:GO:0006091; F:GO:0016491	P:generation of precursor metabolites and energy; F:oxidoreductase activity
Sedimenticola:g000828:NYS1_5:ctg000020:2986244-2986594	351	transcriptional regulator [Bacteroidetes bacterium]	-	COG4190	K	F:GO:0016829	F:lyase activity
Sedimenticola:g001555:NYS3_5:ctg000020:3501225-3501064	162	-	-	-	-	F:GO:0003677; F:GO:0140110	F:DNA binding; F:transcription regulator activity
Sedimenticola:g002148:NYS5_1:ctg000020:1819344-1819754	411	DUF2802 domain-containing protein [Sedimenticola selenatireducens] >TVO76318.1 DUF2802 domain-containing protein [Sedimenticola selenatireducens] >TVT61428.1 DUF2802 domain-containing protein [Sedimenticola selenatireducens]	-	-	S	-	-
Sedimenticola:g000254:NYS1_1:ctg000020:702878-703999	1122	PilT/PilU family type 4a pilus ATPase [Sedimenticola thiotaurini]	K02670	COG5008	NU	C:GO:0016020	C:membrane
Sedimenticola:g001756:NYS4_1:ctg000020:580463-581212	750	heme ABC transporter permease CcmC [Solemya velesiana gill symbiont] >OOZ37328.1 heme ABC transporter permease [Solemya velesiana gill symbiont]	K02195	COG0755	U	F:GO:0005524	F:ATP binding
Sedimenticola:g000045:NYS1_1:ctg000020:190661-190431	231	IS21 family transposase [Gammaproteobacteria bacterium]	-	COG4584	L	P:GO:0065003; F:GO:0005215; C:GO:0005886	P:protein-containing complex assembly; F:transporter activity; C:plasma membrane
Sedimenticola:g001363:NYS3_4:ctg000020:388699-389655	957	Gfo/Idh/MocA family oxidoreductase [Candidatus Vondammii sp. HM_W22]	-	COG0673	S	P:GO:0006310; F:GO:0003677; F:GO:0140097	P:DNA recombination; F:DNA binding; F:catalytic activity, acting on DNA
Sedimenticola:g005209:SYS5_2:ctg000020:1290981-1290499	483	redoxin domain-containing protein [Candidatus Vondammii sp. HM_W22]	K03564	COG1225	O	F:GO:0000166	F:nucleotide binding
Sedimenticola:g004117:SYS1_3:ctg000020:4019712-4018960	753	endonuclease/exonuclease/phosphatase family protein [Solemya velesiana gill symbiont] >OOZ36149.1 endonuclease [Solemya velesiana gill symbiont]	-	COG3568	L	F:GO:0016209; F:GO:0016491	F:antioxidant activity; F:oxidoreductase activity
Sedimenticola:g000596:NYS1_4:ctg000020:1230379-1229840	540	NADP oxidoreductase [Solemya velesiana gill symbiont] >OOZ37121.1 NADP oxidoreductase [Solemya velesiana gill symbiont]	K18007	COG1941	C	F:GO:0016787	F:hydrolase activity
Sedimenticola:g005003:SYS3_3:ctg000020:533550-534011	462	single-stranded DNA-binding protein [Candidatus Vondammii sp. HM_W22]	K03111	COG0629	L	F:GO:0016491	F:oxidoreductase activity
Sedimenticola:g004849:SYS3_3:ctg000020:1596317-1596754	438	thioredoxin TrxC [Sedimenticola thiotaurini]	K03672	COG3118	O	P:GO:0006260; P:GO:0006281; P:GO:0006310; F:GO:0003677	P:DNA replication; P:DNA repair; P:DNA recombination; F:DNA binding
Sedimenticola:g001881:NYS4_2:ctg000020:387791-387405	387	Co2+/Mg2+ efflux protein ApaG [Sedimenticola selenatireducens]	K06195	COG2967	P	F:GO:0016491; F:GO:0140096	F:oxidoreductase activity; F:catalytic activity, acting on a protein
Sedimenticola:g002219:NYS5_1:ctg000020:3153564-3152287	1278	GTPase HflX [Sedimenticola selenatireducens]	K03665	COG2262	S	-	-
Sedimenticola:g005040:SYS5_1:ctg000020:1291476-1290940	537	glycine cleavage system protein R [Candidatus Vondammii sp. HM_W22]	K03567	COG2716	E	F:GO:0003924	F:GTPase activity
Sedimenticola:g002532:NYS5_3:ctg000020:2791188-2790547	642	IS3 family transposase [Gammaproteobacteria bacterium]	-	COG2801	L	P:GO:0006355	P:regulation of DNA-templated transcription
Sedimenticola:g005023:SYS3_3:ctg000020:843620-843420	201	hypothetical protein [Gammaproteobacteria bacterium]	-	-	-	P:GO:0006310; F:GO:0003677; F:GO:0140097	P:DNA recombination; F:DNA binding; F:catalytic activity, acting on DNA
Sedimenticola:g001344:NYS3_4:ctg000020:3316903-3316523	381	-	-	-	-	-	-
Sedimenticola:g005027:SYS3_3:ctg000020:938842-939003	162	proteolipid membrane potential modulator [Methylophaga sp. 42_8_T64]	-	COG0401	S	-	-
Sedimenticola:g004319:SYS3_1:ctg000020:363308-364402	1095	glycine cleavage system aminomethyltransferase GcvT [Sedimenticola selenatireducens]	K00605	COG0404	E	C:GO:0016020	C:membrane
Sedimenticola:g005102:SYS5_1:ctg000020:261817-261032	786	autoinducer binding domain-containing protein [Leucothrix mucor]	-	-	-	P:GO:0006520; F:GO:0016740	P:amino acid metabolic process; F:transferase activity
Sedimenticola:g000178:NYS1_1:ctg000020:3576996-3575911	1086	23S rRNA (adenine(2503)-C(2))-methyltransferase [Candidatus Sedimenticola endophacoides] >OQX37475.1 23S rRNA (adenine(2503)-C(2))-methyltransferase [Candidatus Sedimenticola endophacoides] >OQX42270.1 23S rRNA (adenine(2503)-C(2))-methyltransferase [Candidatus Sedimenticola endophacoides] >OQX42952.1 23S rRNA (adenine(2503)-C(2))-methyltransferase [Candidatus Sedimenticola endophacoides] >OQX457…	K06941	COG0820	J	-	-
Sedimenticola:g003332:NYS7_2:ctg000020:2260452-2262098	1647	phosphotransferase [Gammaproteobacteria bacterium]	-	COG2334	S	P:GO:0006399; P:GO:0042254; F:GO:0003723; F:GO:0016740; F:GO:0140098	P:tRNA metabolic process; P:ribosome biogenesis; F:RNA binding; F:transferase activity; F:catalytic activity, acting on RNA
Sedimenticola:g003677:SYS1_1:ctg000020:1107715-1107266	450	GspH/FimT family pseudopilin [Thiohalomonas denitrificans]	K08084	COG4970	NU	F:GO:0016740	F:transferase activity
Sedimenticola:g001105:NYS3_3:ctg000020:1739195-1740025	831	peptidoglycan DD-metalloendopeptidase family protein [Candidatus Vondammii sp. HM_W22]	-	COG0739	M	P:GO:0015628; C:GO:0005886; C:GO:0015627; C:GO:0016020; C:GO:0016020	P:protein secretion by the type II secretion system; C:plasma membrane; C:type II protein secretion system complex; C:membrane; C:membrane
Sedimenticola:g005278:SYS5_2:ctg000020:2297687-2299453	1767	methyl-accepting chemotaxis protein [gamma proteobacterium endosymbiont of Lamellibrachia anaximandri] >MBL3532852.1 methyl-accepting chemotaxis protein [gamma proteobacterium endosymbiont of Lamellibrachia anaximandri]	-	COG0840	NT	-	-
Sedimenticola:g002733:NYS6_1:ctg000020:433148-433606	459	FxsA family protein [Sedimenticola thiotaurini] >AKH21330.1 exlusion protein FxsA [Sedimenticola thiotaurini]	K07113	COG3030	S	P:GO:0006935; P:GO:0007165; F:GO:0004888; C:GO:0016020; C:GO:0016020	P:chemotaxis; P:signal transduction; F:transmembrane signaling receptor activity; C:membrane; C:membrane
Sedimenticola:g001567:NYS3_5:ctg000020:3805027-3805626	600	TMEM165/GDT1 family protein [Gammaproteobacteria bacterium]	K23541	COG2119	S	C:GO:0016020	C:membrane
Sedimenticola:g003121:NYS7_1:ctg000020:1945306-1947768	2463	endopeptidase La [Sedimenticola thiotaurini]	K01338	COG0466	O	C:GO:0016020	C:membrane
Sedimenticola:g005585:SYS5_3:ctg000020:3899728-3900612	885	ATP phosphoribosyltransferase [Rhodocyclaceae bacterium] >MBK6553113.1 ATP phosphoribosyltransferase [Rhodocyclaceae bacterium] >MBK9311434.1 ATP phosphoribosyltransferase [Rhodocyclaceae bacterium]	K00765	COG0040	F	P:GO:0030163; F:GO:0003677; F:GO:0016787; F:GO:0140096; F:GO:0140657	P:protein catabolic process; F:DNA binding; F:hydrolase activity; F:catalytic activity, acting on a protein; F:ATP-dependent activity
Sedimenticola:g003603:NYS7_3:ctg000020:357154-356540	615	5-formyltetrahydrofolate cyclo-ligase [Sedimenticola thiotaurini] >AKH21275.1 hypothetical protein AAY24_13910 [Sedimenticola thiotaurini]	K01934	COG0212	H	P:GO:0006520; F:GO:0016740	P:amino acid metabolic process; F:transferase activity
Sedimenticola:g005109:SYS5_1:ctg000020:2813793-2814008	216	AbrB/MazE/SpoVT family DNA-binding domain-containing protein [Gammaproteobacteria bacterium] >MCF6336477.1 AbrB/MazE/SpoVT family DNA-binding domain-containing protein [Gammaproteobacteria bacterium]	-	COG2002	K	F:GO:0005488	F:binding
Sedimenticola:g001735:NYS4_1:ctg000020:4194203-4194048	156	MAG: transposase [Gammaproteobacteria bacterium (ex Lamellibrachia satsuma)]	-	-	-	F:GO:0003677	F:DNA binding
Sedimenticola:g004121:SYS1_3:ctg000020:4326385-4326918	534	YfcE family phosphodiesterase [Chromatiales bacterium]	K07095	COG0622	S	P:GO:0015074; F:GO:0003676	P:DNA integration; F:nucleic acid binding
Sedimenticola:g001681:NYS4_1:ctg000020:2682404-2682655	252	-	-	-	-	F:GO:0016787	F:hydrolase activity
Sedimenticola:g005056:SYS5_1:ctg000020:1818670-1819152	483	chemotaxis protein CheW [Candidatus Polarisedimenticolaceae bacterium]	K03408	COG0835	NT	-	-
Sedimenticola:g005541:SYS5_3:ctg000020:3252463-3251081	1383	cysteine--tRNA ligase [Solemya velesiana gill symbiont] >OOZ35825.1 cysteine--tRNA ligase [Solemya velesiana gill symbiont]	K01883	COG0215	J	P:GO:0023052	P:signaling
Sedimenticola:g005609:SYS5_3:ctg000020:4400579-4399206	1374	MAG: Trk system potassium transporter TrkA [Sedimenticola sp.]	K03499	COG0569	P	P:GO:0006399; P:GO:0006520; F:GO:0016874; F:GO:0140098	P:tRNA metabolic process; P:amino acid metabolic process; F:ligase activity; F:catalytic activity, acting on RNA
Sedimenticola:g005394:SYS5_3:ctg000020:1035484-1034420	1065	cyclic nucleotide-binding domain-containing protein [Gammaproteobacteria bacterium]	K07814	COG2703	T	P:GO:0055085; F:GO:0005215; C:GO:0005886	P:transmembrane transport; F:transporter activity; C:plasma membrane
Sedimenticola:g005042:SYS5_1:ctg000020:1418639-1419175	537	cell division protein DedD [endosymbiont of Lamellibrachia luymesi] >RDH93926.1 cell division protein DedD [endosymbiont of Seepiophila jonesi]	K01493	COG2131	F	-	-
Sedimenticola:g001150:NYS3_3:ctg000020:308357-310117	1761	arginine--tRNA ligase [Solemya velesiana gill symbiont] >OOZ37609.1 arginine--tRNA ligase [Solemya velesiana gill symbiont]	K01887	COG0018	J	P:GO:0055086; F:GO:0016787	P:nucleobase-containing small molecule metabolic process; F:hydrolase activity
Sedimenticola:g003955:SYS1_2:ctg000020:415262-414939	324	divalent-cation tolerance protein CutA [Sedimenticola sp.]	K03926	COG1324	P	P:GO:0006399; P:GO:0006520; F:GO:0016874; F:GO:0140098	P:tRNA metabolic process; P:amino acid metabolic process; F:ligase activity; F:catalytic activity, acting on RNA
Sedimenticola:g000636:NYS1_4:ctg000020:2249150-2249719	570	PilZ domain-containing protein [Solemya velesiana gill symbiont]	-	-	-	P:GO:0010038	P:response to metal ion
Sedimenticola:g002729:NYS6_1:ctg000020:4231085-4230156	930	mitochondrial fission ELM1 family protein [Candidatus Vondammii sp. HM_W22]	K07276	COG3660	M	-	-
Sedimenticola:g003458:NYS7_3:ctg000020:1063202-1062927	276	O-succinylhomoserine sulfhydrylase [Sedimenticola thiotaurini]	-	-	S	-	-
Sedimenticola:g000535:NYS1_3:ctg000020:3737397-3737639	243	hemerythrin family protein [Gammaproteobacteria bacterium]	-	-	-	C:GO:0005886	C:plasma membrane
Sedimenticola:g003007:NYS6_3:ctg000020:3424937-3425968	1032	folate-binding protein YgfZ [Candidatus Vondammii sp. HM_W22]	K06980	COG0354	S	C:GO:0016020	C:membrane
Sedimenticola:g003645:NYS7_3:ctg000020:4491585-4493156	1572	CHAD domain-containing protein [Gammaproteobacteria bacterium]	-	-	-	-	-
Sedimenticola:g002283:NYS5_1:ctg000020:4521952-4522533	582	aminodeoxychorismate/anthranilate synthase component II [Solemya velesiana gill symbiont] >OOZ37623.1 anthranilate/aminodeoxychorismate synthase component II [Solemya velesiana gill symbiont]	K01658	COG0512	EH	-	-
Sedimenticola:g003895:SYS1_2:ctg000020:2607797-2609095	1299	type VI secretion system baseplate subunit TssK [gamma proteobacterium endosymbiont of Lamellibrachia anaximandri] >MBL3532900.1 type VI secretion system baseplate subunit TssK [gamma proteobacterium endosymbiont of Lamellibrachia anaximandri] >MBL3599757.1 type VI secretion system baseplate subunit TssK [gamma proteobacterium endosymbiont of Lamellibrachia anaximandri]	K11893	COG3522	S	F:GO:0016829	F:lyase activity
Sedimenticola:g003433:NYS7_2:ctg000020:4518804-4519493	690	ribulose-phosphate 3-epimerase [Sedimenticola selenatireducens] >TVO76694.1 ribulose-phosphate 3-epimerase [Sedimenticola selenatireducens] >TVT64137.1 ribulose-phosphate 3-epimerase [Sedimenticola selenatireducens]	K01783	COG0036	G	-	-
Sedimenticola:g004445:SYS3_2:ctg000020:1308156-1308542	387	SoxXA-binding protein [Gammaproteobacteria bacterium]	-	-	-	P:GO:0005975; P:GO:0006091; P:GO:0006790; P:GO:0055086; P:GO:0071554; P:GO:1901135; F:GO:0016853	P:carbohydrate metabolic process; P:generation of precursor metabolites and energy; P:sulfur compound metabolic process; P:nucleobase-containing small molecule metabolic process; P:cell wall organization or biogenesis; P:carbohydrate derivative metabolic process; F:isomerase activity
Sedimenticola:g001051:NYS3_2:ctg000020:540860-538464	2397	endopeptidase La [Sedimenticola thiotaurini]	K01338	COG0466	O	-	-
Sedimenticola:g005205:SYS5_2:ctg000020:1277778-1278590	813	serine O-acetyltransferase [Sedimenticola selenatireducens] >TVO68591.1 serine O-acetyltransferase [Sedimenticola selenatireducens] >TVT66493.1 serine O-acetyltransferase [Sedimenticola selenatireducens]	K00640	COG1045	E	P:GO:0030163; F:GO:0003677; F:GO:0016787; F:GO:0140096; F:GO:0140657	P:protein catabolic process; F:DNA binding; F:hydrolase activity; F:catalytic activity, acting on a protein; F:ATP-dependent activity
Sedimenticola:g001971:NYS4_3:ctg000020:2092605-2091904	702	MAG: NrdJb [Sedimenticola sp.]	-	COG0209	F	P:GO:0006520; P:GO:0006790; F:GO:0016740	P:amino acid metabolic process; P:sulfur compound metabolic process; F:transferase activity
Sedimenticola:g001368:NYS3_4:ctg000020:3999307-4000500	1194	GAK system CofD-like protein [Solemya velesiana gill symbiont] >OOZ36359.1 hypothetical protein BOW51_07430 [Solemya velesiana gill symbiont]	-	COG0391	S	-	-
Sedimenticola:g003145:NYS7_1:ctg000020:235364-234027	1338	ATP-dependent protease ATPase subunit HslU [Solemya velesiana gill symbiont] >OOZ37159.1 HslU--HslV peptidase ATPase subunit [Solemya velesiana gill symbiont]	K03667	COG1220	O	F:GO:0016740	F:transferase activity
Sedimenticola:g001077:NYS3_3:ctg000020:109785-108709	1077	pilus assembly protein PilM [Sedimenticola thiotaurini] >AKH21182.1 pilus assembly protein PilM [Sedimenticola thiotaurini]	K02662	COG4972	NU	P:GO:0030163; F:GO:0016787; F:GO:0140096; F:GO:0140657; C:GO:0005829	P:protein catabolic process; F:hydrolase activity; F:catalytic activity, acting on a protein; F:ATP-dependent activity; C:cytosol
Sedimenticola:g003464:NYS7_3:ctg000020:1168010-1169092	1083	phospho-N-acetylmuramoyl-pentapeptide-transferase [Solemya velesiana gill symbiont] >OOZ37287.1 phospho-N-acetylmuramoyl-pentapeptide-transferase [Solemya velesiana gill symbiont]	K01000	COG0472	M	P:GO:0051301	P:cell division
Sedimenticola:g003131:NYS7_1:ctg000020:2126725-2126979	255	hypothetical protein DJ030_16310 [bacterium endosymbiont of Escarpia laminata]	-	-	-	P:GO:0048856; P:GO:0071554; P:GO:1901135; F:GO:0016740; C:GO:0005886	P:anatomical structure development; P:cell wall organization or biogenesis; P:carbohydrate derivative metabolic process; F:transferase activity; C:plasma membrane
Sedimenticola:g003487:NYS7_3:ctg000020:1507405-1507845	441	flagellar export chaperone FliS [Gammaproteobacteria bacterium]	K02422	COG1516	N	-	-
Sedimenticola:g002033:NYS4_3:ctg000020:3299341-3297902	1440	NarK/NasA family nitrate transporter [Chromatiales bacterium]	K02575	COG2223	P	C:GO:0005829	C:cytosol
Sedimenticola:g000260:NYS1_1:ctg000020:803615-805663	2049	CoB--CoM heterodisulfide reductase iron-sulfur subunit A family protein [Candidatus Polarisedimenticolaceae bacterium]	K03388	COG1148	C	P:GO:0055085; P:GO:0071941; F:GO:0005215	P:transmembrane transport; P:nitrogen cycle metabolic process; F:transporter activity
Sedimenticola:g003612:NYS7_3:ctg000020:3718582-3718328	255	DUF2249 domain-containing protein [Sedimenticola selenatireducens] >TVO68545.1 DUF2249 domain-containing protein [Sedimenticola selenatireducens] >TVT66539.1 DUF2249 domain-containing protein [Sedimenticola selenatireducens]	-	COG0425	O	F:GO:0016491	F:oxidoreductase activity
Sedimenticola:g004150:SYS1_3:ctg000020:94332-93277	1056	uroporphyrinogen decarboxylase [Candidatus Sedimenticola endophacoides] >OQX35391.1 uroporphyrinogen decarboxylase [Candidatus Sedimenticola endophacoides] >OQX41076.1 uroporphyrinogen decarboxylase [Candidatus Sedimenticola endophacoides] >PUD99553.1 uroporphyrinogen decarboxylase [Candidatus Sedimenticola endophacoides] >PUE03119.1 uroporphyrinogen decarboxylase [Candidatus Sedimenticola endoph…	K01599	COG0407	H	P:GO:0006508; F:GO:0008233	P:proteolysis; F:peptidase activity
Sedimenticola:g003647:NYS7_3:ctg000020:4520613-4522106	1494	anthranilate synthase component I [Sedimenticola selenatireducens] >TVO76697.1 anthranilate synthase component I [Sedimenticola selenatireducens] >TVT64140.1 anthranilate synthase component I [Sedimenticola selenatireducens]	K01657	COG0147	E	F:GO:0016829	F:lyase activity
Sedimenticola:g000176:NYS1_1:ctg000020:3568929-3567547	1383	FAD-dependent oxidoreductase [Candidatus Polarisedimenticolaceae bacterium]	-	-	-	P:GO:0006520; F:GO:0016829	P:amino acid metabolic process; F:lyase activity
Sedimenticola:g002645:NYS6_1:ctg000020:2048765-2048896	132	-	-	-	-	F:GO:0016491; F:GO:0050660	F:oxidoreductase activity; F:flavin adenine dinucleotide binding
Sedimenticola:g003641:NYS7_3:ctg000020:4428036-4427722	315	hypothetical protein [Gammaproteobacteria bacterium] >MCP5406646.1 hypothetical protein [Chromatiaceae bacterium] >MCP5444374.1 hypothetical protein [Chromatiaceae bacterium]	-	-	-	-	-
Sedimenticola:g005210:SYS5_2:ctg000020:1291983-1292858	876	4-hydroxy-tetrahydrodipicolinate synthase [Candidatus Sedimenticola endophacoides] >OQX34341.1 4-hydroxy-tetrahydrodipicolinate synthase [Candidatus Sedimenticola endophacoides] >OQX42005.1 4-hydroxy-tetrahydrodipicolinate synthase [Candidatus Sedimenticola endophacoides] >OQX44056.1 4-hydroxy-tetrahydrodipicolinate synthase [Candidatus Sedimenticola endophacoides] >OQX48172.1 4-hydroxy-tetrahydr…	K01714	COG0329	E	-	-
Sedimenticola:g001231:NYS3_3:ctg000020:671381-669621	1761	DNA primase [Candidatus Vondammii sp. HM_W22]	K02316	COG0358	L	P:GO:0006520; F:GO:0016829	P:amino acid metabolic process; F:lyase activity
Sedimenticola:g002353:NYS5_2:ctg000020:2113433-2113807	375	fluoride efflux transporter CrcB [Candidatus Vondammii sp. HM_W22]	K06199	COG0239	U	P:GO:0006260; F:GO:0003677; F:GO:0016740; F:GO:0140098; C:GO:0005694	P:DNA replication; F:DNA binding; F:transferase activity; F:catalytic activity, acting on RNA; C:chromosome
Sedimenticola:g001142:NYS3_3:ctg000020:282681-281911	771	MAG: ATP-binding protein [Ketobacter sp.]	-	COG1484	L	P:GO:0055085; F:GO:0005215; C:GO:0005886	P:transmembrane transport; F:transporter activity; C:plasma membrane
Sedimenticola:g002693:NYS6_1:ctg000020:311222-310944	279	MAG: sugar metabolism transcriptional regulator [Sedimenticola sp.]	-	-	S	F:GO:0005524	F:ATP binding
Sedimenticola:g001401:NYS3_4:ctg000020:851230-850499	732	helix-turn-helix domain-containing protein [Planctomycetes bacterium]	K01420	COG0664	T	-	-
Sedimenticola:g003984:SYS1_2:ctg000020:801141-801929	789	4Fe-4S dicluster domain-containing protein [Candidatus Polarisedimenticolaceae bacterium]	-	COG1152	C	P:GO:0006355; F:GO:0003677	P:regulation of DNA-templated transcription; F:DNA binding
Sedimenticola:g001274:NYS3_4:ctg000020:1705414-1704281	1134	hypothetical protein [Candidatus Vondammii sp. HM_W22]	-	-	-	P:GO:0006091	P:generation of precursor metabolites and energy
Sedimenticola:g002399:NYS5_2:ctg000020:3060456-3060869	414	RNA-binding protein [Sedimenticola selenatireducens]	-	-	-	C:GO:0016020	C:membrane
Sedimenticola:g002079:NYS4_3:ctg000020:466114-465491	624	response regulator [Gammaproteobacteria bacterium] >MCP5426996.1 response regulator [Chromatiaceae bacterium] >MCB1862938.1 response regulator [Gammaproteobacteria bacterium] >MCB1870951.1 response regulator [Gammaproteobacteria bacterium] >MCB1880828.1 response regulator [Gammaproteobacteria bacterium]	K22010	COG3707	K	F:GO:0003676	F:nucleic acid binding
Sedimenticola:g002230:NYS5_1:ctg000020:3389663-3390046	384	hypothetical protein [Solemya velesiana gill symbiont] >OOZ35789.1 hypothetical protein BOW51_10300 [Solemya velesiana gill symbiont]	-	-	-	P:GO:0000160; F:GO:0003723	P:phosphorelay signal transduction system; F:RNA binding
Sedimenticola:g005516:SYS5_3:ctg000020:2945921-2944971	951	ThiF family adenylyltransferase [Candidatus Thiodiazotropha lotti]	-	COG0476	H	C:GO:0016020; C:GO:0016020	C:membrane; C:membrane
Sedimenticola:g003263:NYS7_2:ctg000020:1182712-1185528	2817	preprotein translocase subunit SecA [Candidatus Vondammii sp. HM_W22]	K03070	COG0653	U	F:GO:0008641	F:ubiquitin-like modifier activating enzyme activity
Sedimenticola:g002883:NYS6_2:ctg000020:4125008-4123935	1074	GTPase ObgE [Chromatiales bacterium]	K03979	COG0536	S	P:GO:0006886; P:GO:0055085; C:GO:0005886	P:intracellular protein transport; P:transmembrane transport; C:plasma membrane
Sedimenticola:g002560:NYS5_3:ctg000020:3555316-3554858	459	CBS domain-containing protein [Sedimenticola thiotaurini]	-	COG2905	T	P:GO:0042254; F:GO:0003924	P:ribosome biogenesis; F:GTPase activity
Sedimenticola:g004789:SYS3_2:ctg000020:4475714-4474773	942	hydroxymethylbilane synthase [Candidatus Sedimenticola endophacoides] >OQX36391.1 hydroxymethylbilane synthase [Candidatus Sedimenticola endophacoides] >OQX41479.1 hydroxymethylbilane synthase [Candidatus Sedimenticola endophacoides] >PUE00778.1 hydroxymethylbilane synthase [Candidatus Sedimenticola endophacoides] >PUE03763.1 hydroxymethylbilane synthase [Candidatus Sedimenticola endophacoides]	K01749	COG0181	H	-	-
Sedimenticola:g000297:NYS1_2:ctg000020:1763482-1763147	336	ATPase [Gammaproteobacteria bacterium]	-	COG1436	C	F:GO:0016740	F:transferase activity
Sedimenticola:g004986:SYS3_3:ctg000020:4315429-4316259	831	carbon-nitrogen hydrolase family protein [Sedimenticola thiotaurini]	K11206	COG0388	S	P:GO:0055085	P:transmembrane transport
Sedimenticola:g005459:SYS5_3:ctg000020:2115576-2115397	180	hypothetical protein [Candidatus Vondammii sp. HM_W22]	-	-	-	F:GO:0016740; F:GO:0016787	F:transferase activity; F:hydrolase activity
Sedimenticola:g002595:NYS5_3:ctg000020:562370-561924	447	FKBP-type peptidyl-prolyl cis-trans isomerase [Candidatus Vondammii sp. HM_W22]	K03774	COG1047	O	C:GO:0016020	C:membrane
Sedimenticola:g003842:SYS1_1:ctg000020:795487-796194	708	c-type cytochrome [Thiotrichaceae bacterium]	-	COG2010	C	F:GO:0016853	F:isomerase activity
Sedimenticola:g003030:NYS6_3:ctg000020:3836108-3836998	891	MAG: phosphoribulokinase [Sedimenticola sp.]	K00855	COG3954	C	F:GO:0005488	F:binding
Sedimenticola:g003639:NYS7_3:ctg000020:4403779-4404921	1143	branched-chain amino acid ABC transporter permease [Chromatiales bacterium]	-	COG4177	E	P:GO:0005975; F:GO:0016740	P:carbohydrate metabolic process; F:transferase activity
Sedimenticola:g001407:NYS3_5:ctg000020:1031229-1032065	837	hypothetical protein DRO03_07615 [Methanosarcinales archaeon]	-	COG4254	S	P:GO:0055085; F:GO:0005215; C:GO:0005886	P:transmembrane transport; F:transporter activity; C:plasma membrane
Sedimenticola:g001722:NYS4_1:ctg000020:389815-390930	1116	DegT/DnrJ/EryC1/StrS family aminotransferase [Sedimenticola thiotaurini] >AKH21315.1 hypothetical protein AAY24_14130 [Sedimenticola thiotaurini]	-	COG0399	E	C:GO:0016020; C:GO:0016020	C:membrane; C:membrane
Sedimenticola:g002235:NYS5_1:ctg000020:3455072-3455842	771	type I methionyl aminopeptidase [Sedimenticola thiotaurini]	K01265	COG0024	J	F:GO:0016740	F:transferase activity
Sedimenticola:g002737:NYS6_1:ctg000020:4478586-4479965	1380	argininosuccinate lyase [Sedimenticola selenatireducens]	K01755	COG0165	E	F:GO:0016787; F:GO:0140096	F:hydrolase activity; F:catalytic activity, acting on a protein
Sedimenticola:g000424:NYS1_3:ctg000020:100805-96036	4770	glutamate synthase large subunit [Sedimenticola thiotaurini] >AKH21189.1 glutamate synthase [Sedimenticola thiotaurini]	K00265	COG0067	E	P:GO:0006520; F:GO:0016829	P:amino acid metabolic process; F:lyase activity
Sedimenticola:g001633:NYS4_1:ctg000020:108706-108149	558	pilus assembly protein PilN [Sedimenticola thiotaurini]	K02663	COG3166	NU	P:GO:0006520; P:GO:0006575; P:GO:0006629; P:GO:0006766; F:GO:0016491	P:amino acid metabolic process; P:cellular modified amino acid metabolic process; P:lipid metabolic process; P:vitamin metabolic process; F:oxidoreductase activity
Sedimenticola:g003287:NYS7_2:ctg000020:1710135-1711973	1839	2-isopropylmalate synthase [Candidatus Vondammii sp. HM_W22]	K01649	COG0119	E	C:GO:0016020	C:membrane
Sedimenticola:g001467:NYS3_5:ctg000020:2056410-2057030	621	MotA/TolQ/ExbB proton channel family protein [Candidatus Vondammii sp. HM_W22]	K03561	COG0811	U	P:GO:0006520; F:GO:0016740	P:amino acid metabolic process; F:transferase activity
Sedimenticola:g002850:NYS6_2:ctg000020:3459648-3460469	822	2,3,4,5-tetrahydropyridine-2,6-dicarboxylate N-succinyltransferase [Candidatus Sedimenticola endophacoides] >OQX36173.1 2,3,4,5-tetrahydropyridine-2,6-dicarboxylate N-succinyltransferase [Candidatus Sedimenticola endophacoides] >OQX39948.1 2,3,4,5-tetrahydropyridine-2,6-dicarboxylate N-succinyltransferase [Candidatus Sedimenticola endophacoides] >OQX42767.1 2,3,4,5-tetrahydropyridine-2,6-dicarbox…	K00674	COG2171	E	C:GO:0005886	C:plasma membrane
Sedimenticola:g003124:NYS7_1:ctg000020:1969035-1970687	1653	CTP synthase [Chromatiales bacterium]	K01937	COG0504	F	P:GO:0006520; F:GO:0016740	P:amino acid metabolic process; F:transferase activity
Sedimenticola:g000516:NYS1_3:ctg000020:3296027-3292266	3762	nitrate reductase subunit alpha [gamma proteobacterium endosymbiont of Lamellibrachia anaximandri]	K00370	COG5013	C	P:GO:0006520; P:GO:0055086; P:GO:1901135; F:GO:0016787; F:GO:0016874	P:amino acid metabolic process; P:nucleobase-containing small molecule metabolic process; P:carbohydrate derivative metabolic process; F:hydrolase activity; F:ligase activity
Sedimenticola:g005078:SYS5_1:ctg000020:221110-222672	1563	2,3-bisphosphoglycerate-independent phosphoglycerate mutase [Solemya velesiana gill symbiont] >OOZ37170.1 phosphoglycerate mutase (2,3-diphosphoglycerate-independent) [Solemya velesiana gill symbiont]	K15633	COG0696	G	F:GO:0016491; C:GO:0005886	F:oxidoreductase activity; C:plasma membrane
Sedimenticola:g002511:NYS5_3:ctg000020:240338-240571	234	-	-	-	-	P:GO:0005975; P:GO:0006091; F:GO:0016853	P:carbohydrate metabolic process; P:generation of precursor metabolites and energy; F:isomerase activity
Sedimenticola:g000115:NYS1_1:ctg000020:2749843-2750427	585	hypothetical protein [Immundisolibacter sp.]	-	COG3031	U	-	-
Sedimenticola:g005391:SYS5_3:ctg000020:1001557-1000898	660	hemolysin III [endosymbiont of Escarpia spicata] >RDH90989.1 hemolysin III [endosymbiont of Lamellibrachia luymesi] >RDH94099.1 hemolysin III [endosymbiont of Seepiophila jonesi]	K11068	COG1272	S	P:GO:0015628; C:GO:0005886; C:GO:0015627; C:GO:0016020; C:GO:0016020	P:protein secretion by the type II secretion system; C:plasma membrane; C:type II protein secretion system complex; C:membrane; C:membrane
Sedimenticola:g003844:SYS1_1:ctg000020:801881-803551	1671	FAD-binding protein [Sedimenticola sp.]	K00239	COG1053	C	P:GO:0019835; C:GO:0016020	P:cytolysis; C:membrane
Sedimenticola:g001570:NYS3_5:ctg000020:3921401-3920784	618	response regulator [Candidatus Vondammii sp. HM_W22]	-	COG4566	K	F:GO:0016491	F:oxidoreductase activity
Sedimenticola:g001657:NYS4_1:ctg000020:1709474-1709043	432	hypothetical protein [Gammaproteobacteria bacterium]	-	-	-	P:GO:0006355; P:GO:0023052; F:GO:0003677	P:regulation of DNA-templated transcription; P:signaling; F:DNA binding
Sedimenticola:g002927:NYS6_3:ctg000020:1250734-1252152	1419	hypothetical protein EP334_06545 [Gammaproteobacteria bacterium]	-	-	-	P:GO:0006091; F:GO:0016491	P:generation of precursor metabolites and energy; F:oxidoreductase activity
Sedimenticola:g003853:SYS1_2:ctg000020:104286-103768	519	shikimate kinase AroK [Candidatus Vondammii sp. HM_W22]	K00891	COG0703	F	C:GO:0016020; C:GO:0016020	C:membrane; C:membrane
Sedimenticola:g003016:NYS6_3:ctg000020:3553551-3553081	471	YbaK/EbsC family protein [Gammaproteobacteria bacterium]	K19055	COG2606	S	P:GO:0006520; F:GO:0016740	P:amino acid metabolic process; F:transferase activity
Sedimenticola:g005000:SYS3_3:ctg000020:493786-498003	4218	DNA-directed RNA polymerase subunit beta' [Candidatus Vondammii sp. HM_W22]	K03046	COG0086	K	P:GO:0006399; F:GO:0016787; F:GO:0140098	P:tRNA metabolic process; F:hydrolase activity; F:catalytic activity, acting on RNA
Sedimenticola:g005330:SYS5_2:ctg000020:364617-365012	396	glycine cleavage system protein GcvH [Chromatiales bacterium]	K02437	COG0509	E	P:GO:0006351; F:GO:0003677; F:GO:0016740; F:GO:0140098	P:DNA-templated transcription; F:DNA binding; F:transferase activity; F:catalytic activity, acting on RNA
Sedimenticola:g003245:NYS7_1:ctg000020:857130-855451	1680	diguanylate cyclase [Candidatus Thiodiazotropha sp. (ex. Lucinisca nassula)] >MBW9268748.1 diguanylate cyclase [Candidatus Thiodiazotropha sp. (ex. Lucinisca nassula)]	-	COG2199	T	P:GO:0006520	P:amino acid metabolic process
Sedimenticola:g004231:SYS3_1:ctg000020:226353-226784	432	DJ-1 family protein [Solemya velesiana gill symbiont]	K03152	COG0693	S	P:GO:0006355; P:GO:0007165; C:GO:0016020; C:GO:0016020	P:regulation of DNA-templated transcription; P:signal transduction; C:membrane; C:membrane
Sedimenticola:g003849:SYS1_1:ctg000020:877479-878018	540	ATP/GTP-binding protein [Candidatus Thiodiazotropha endolucinida] >MBT3014208.1 ATP/GTP-binding protein [Candidatus Thiodiazotropha taylori] >MBT3037908.1 ATP/GTP-binding protein [Candidatus Thiodiazotropha sp. (ex Codakia orbicularis)] >MBT3094869.1 ATP/GTP-binding protein [Candidatus Thiodiazotropha sp. (ex Lucina pensylvanica)] >MBT3041528.1 ATP/GTP-binding protein [Candidatus Thiodiazotropha …	K06945	COG2229	S	-	-
Sedimenticola:g000688:NYS1_4:ctg000020:356095-355508	588	-	-	-	-	F:GO:0016787	F:hydrolase activity
Sedimenticola:g001388:NYS3_4:ctg000020:563656-563991	336	transcriptional regulator [Candidatus Vondammii sp. HM_W22]	-	-	-	-	-
Sedimenticola:g004839:SYS3_3:ctg000020:1433719-1433988	270	acylphosphatase [Actinobacteria bacterium]	K01512	COG1254	C	-	-
Sedimenticola:g001217:NYS3_3:ctg000020:4405370-4406131	762	ABC transporter ATP-binding protein [Sedimenticola selenatireducens] >TVO68564.1 ABC transporter ATP-binding protein [Sedimenticola selenatireducens] >TVT66520.1 ABC transporter ATP-binding protein [Sedimenticola selenatireducens]	K01995	COG0411	E	F:GO:0016787	F:hydrolase activity
Sedimenticola:g001784:NYS4_2:ctg000020:1303008-1302364	645	methyl-accepting chemotaxis protein [Chromatiaceae bacterium]	-	-	-	F:GO:0005524	F:ATP binding
Sedimenticola:g002996:NYS6_3:ctg000020:3177779-3178018	240	hypothetical protein [Gammaproteobacteria bacterium]	-	-	-	P:GO:0023052	P:signaling
Sedimenticola:g001043:NYS3_2:ctg000020:4283422-4284063	642	orotate phosphoribosyltransferase [Sedimenticola selenatireducens]	K00762	COG0461	F	-	-
Sedimenticola:g003311:NYS7_2:ctg000020:2097053-2097529	477	MAG: peptidase M52 [Sedimenticola sp.]	K03605	COG0680	C	P:GO:0055086; P:GO:1901135; F:GO:0016740	P:nucleobase-containing small molecule metabolic process; P:carbohydrate derivative metabolic process; F:transferase activity
Sedimenticola:g002815:NYS6_2:ctg000020:2498470-2500719	2250	ATP-dependent Clp protease ATP-binding subunit ClpA [Sedimenticola thiotaurini]	K03694	COG0542	O	F:GO:0016787; F:GO:0098772; F:GO:0140096	F:hydrolase activity; F:molecular function regulator activity; F:catalytic activity, acting on a protein
Sedimenticola:g004808:SYS3_2:ctg000020:777941-779056	1116	bifunctional 3,4-dihydroxy-2-butanone-4-phosphate synthase/GTP cyclohydrolase II [Solemya velesiana gill symbiont] >OOZ36820.1 3,4-dihydroxy-2-butanone-4-phosphate synthase [Solemya velesiana gill symbiont]	K14652	COG0108	H	F:GO:0016787; F:GO:0140096; F:GO:0140657	F:hydrolase activity; F:catalytic activity, acting on a protein; F:ATP-dependent activity
Sedimenticola:g004960:SYS3_3:ctg000020:3918424-3918134	291	BrnT family toxin [Gammaproteobacteria bacterium]	K09803	COG2929	S	P:GO:0006766; F:GO:0016829	P:vitamin metabolic process; F:lyase activity
Sedimenticola:g000755:NYS1_5:ctg000020:1148140-1147697	444	YcgN family cysteine cluster protein [Sedimenticola selenatireducens] >PLX62578.1 YcgN family cysteine cluster protein [Sedimenticola selenatireducens]	K09160	COG2983	S	-	-
Sedimenticola:g003485:NYS7_3:ctg000020:1421851-1420805	1047	phosphoribosylformylglycinamidine cyclo-ligase [Solemya velesiana gill symbiont] >OOZ34763.1 phosphoribosylformylglycinamidine cyclo-ligase [Solemya velesiana gill symbiont]	K01933	COG0150	F	-	-
Sedimenticola:g003075:NYS6_3:ctg000020:680306-680719	414	aminoacyl-tRNA hydrolase [Deltaproteobacteria bacterium]	K15034	COG1186	J	P:GO:0055086; P:GO:1901135; F:GO:0016874	P:nucleobase-containing small molecule metabolic process; P:carbohydrate derivative metabolic process; F:ligase activity
Sedimenticola:g002048:NYS4_3:ctg000020:3595915-3594809	1107	photosynthetic protein synthase I [Gammaproteobacteria bacterium]	K00428	COG1858	C	F:GO:0016787; F:GO:0045182; F:GO:0140098	F:hydrolase activity; F:translation regulator activity; F:catalytic activity, acting on RNA
Sedimenticola:g001752:NYS4_1:ctg000020:465452-464400	1053	GGDEF domain-containing protein [Sedimenticola thiotaurini]	K13590	COG2199	T	P:GO:0006091; F:GO:0016491	P:generation of precursor metabolites and energy; F:oxidoreductase activity
Sedimenticola:g003460:NYS7_3:ctg000020:1115469-1114483	987	hypothetical protein B0D94_08605 [Candidatus Sedimenticola endophacoides] >OQX32457.1 hypothetical protein B0D84_06180 [Candidatus Sedimenticola endophacoides] >OQX33503.1 hypothetical protein B0D96_11530 [Candidatus Sedimenticola endophacoides] >OQX40150.1 hypothetical protein B0D89_08750 [Candidatus Sedimenticola endophacoides] >OQX40545.1 hypothetical protein B0D88_08555 [Candidatus Sedimentic…	K12511	COG2064	NU	-	-
Sedimenticola:g000616:NYS1_4:ctg000020:1836888-1836649	240	cation diffusion facilitator family transporter [Sedimenticola thiotaurini]	-	-	-	C:GO:0016020	C:membrane
Sedimenticola:g000398:NYS1_2:ctg000020:4382375-4381488	888	50S rRNA methyltransferase [Candidatus Sedimenticola endophacoides] >OQX35221.1 50S rRNA methyltransferase [Candidatus Sedimenticola endophacoides] >OQX36268.1 50S rRNA methyltransferase [Candidatus Sedimenticola endophacoides] >OQX41221.1 50S rRNA methyltransferase [Candidatus Sedimenticola endophacoides] >OQX41513.1 50S rRNA methyltransferase [Candidatus Sedimenticola endophacoides]	K06940	COG0727	S	P:GO:0055085	P:transmembrane transport
Sedimenticola:g002669:NYS6_1:ctg000020:2677886-2678371	486	outer membrane protein assembly factor BamE [Sedimenticola thiotaurini]	K06186	COG2913	M	F:GO:0016740	F:transferase activity
Sedimenticola:g000645:NYS1_4:ctg000020:2487730-2488296	567	NapC/NirT family cytochrome c [Candidatus Vondammii sp. HM_W22]	K02569	COG3005	C	P:GO:0061024; C:GO:0030312	P:membrane organization; C:external encapsulating structure
Sedimenticola:g004847:SYS3_3:ctg000020:1537664-1538221	558	ribosome maturation factor RimM [Candidatus Vondammii sp. HM_W22]	K02860	COG0806	J	P:GO:0071941; C:GO:0005886	P:nitrogen cycle metabolic process; C:plasma membrane
Sedimenticola:g001017:NYS3_2:ctg000020:3706137-3705517	621	hypothetical protein [Candidatus Vondammii sp. HM_W22]	-	-	-	P:GO:0042254; C:GO:0005840	P:ribosome biogenesis; C:ribosome
Sedimenticola:g005183:SYS5_1:ctg000020:769810-769076	735	amino acid ABC transporter substrate-binding protein [Rhodospirillaceae bacterium]	-	COG0834	ET	-	-
Sedimenticola:g003027:NYS6_3:ctg000020:3806029-3806499	471	CBS domain-containing protein [Desulfotalea psychrophila] >CAG36798.1 unknown protein [Desulfotalea psychrophila LSv54]	-	COG0517	S	-	-
Sedimenticola:g000619:NYS1_4:ctg000020:1897173-1897000	174	-	-	-	-	-	-
Sedimenticola:g002364:NYS5_2:ctg000020:2417756-2417043	714	DUF3581 family protein [Candidatus Vondammii sp. HM_W22]	-	-	S	-	-
Sedimenticola:g000359:NYS1_2:ctg000020:3387293-3388012	720	response regulator [Sedimenticola thiotaurini] >AKH19458.1 transcriptional regulator [Sedimenticola thiotaurini]	K02483	COG0745	K	-	-
Sedimenticola:g003882:SYS1_2:ctg000020:2264157-2265125	969	NUDIX domain-containing protein [Aestuariibacter sp.]	-	COG0494	T	P:GO:0006355; P:GO:0023052; F:GO:0003677	P:regulation of DNA-templated transcription; P:signaling; F:DNA binding
Sedimenticola:g000356:NYS1_2:ctg000020:3322067-3322342	276	hypothetical protein A9Q79_03805 [Methylophaga sp. 42_25_T18] >OUR87671.1 hypothetical protein A9Q92_04110 [Methylophaga sp. 42_8_T64]	-	-	-	F:GO:0003824	F:catalytic activity
Sedimenticola:g000650:NYS1_4:ctg000020:2678991-2678554	438	type II toxin-antitoxin system RatA family toxin [Sedimenticola thiotaurini]	-	COG2867	I	-	-
Sedimenticola:g004539:SYS3_2:ctg000020:2235205-2233574	1632	L-aspartate oxidase [Sedimenticola selenatireducens] >TVO70538.1 L-aspartate oxidase [Sedimenticola selenatireducens] >TVT63115.1 L-aspartate oxidase [Sedimenticola selenatireducens]	K00278	COG0029	H	P:GO:0006091	P:generation of precursor metabolites and energy
Sedimenticola:g002589:NYS5_3:ctg000020:4527584-4528495	912	cysteine synthase A [Sedimenticola selenatireducens] >TVO76701.1 cysteine synthase A [Sedimenticola selenatireducens] >TVT64144.1 cysteine synthase A [Sedimenticola selenatireducens]	K01738	COG0031	E	P:GO:0055086; F:GO:0016491	P:nucleobase-containing small molecule metabolic process; F:oxidoreductase activity
Sedimenticola:g004070:SYS1_3:ctg000020:2888722-2888417	306	transposase [Gammaproteobacteria bacterium (ex Lamellibrachia satsuma)] >RRS35447.1 transposase [Gammaproteobacteria bacterium (ex Lamellibrachia satsuma)]	K07483	COG2963	L	P:GO:0006520; P:GO:0006790; F:GO:0016740	P:amino acid metabolic process; P:sulfur compound metabolic process; F:transferase activity
Sedimenticola:g005485:SYS5_3:ctg000020:2604592-2602676	1917	ShlB/FhaC/HecB family hemolysin secretion/activation protein [gamma proteobacterium endosymbiont of Lamellibrachia anaximandri]	-	-	-	P:GO:0006310; F:GO:0003677; F:GO:0140097	P:DNA recombination; F:DNA binding; F:catalytic activity, acting on DNA
Sedimenticola:g005494:SYS5_3:ctg000020:2728795-2728472	324	hypothetical protein [Gammaproteobacteria bacterium]	-	COG3209	M	-	-
Sedimenticola:g002311:NYS5_1:ctg000020:95982-94528	1455	glutamate synthase subunit beta [Solemya velesiana gill symbiont] >OOZ37854.1 glutamate synthase [Solemya velesiana gill symbiont]	K00266	COG0493	C	C:GO:0005576	C:extracellular region
Sedimenticola:g001091:NYS3_3:ctg000020:1411588-1411007	582	electron transport complex subunit RsxA [Sedimenticola selenatireducens] >TVO75228.1 electron transport complex subunit RsxA [Sedimenticola selenatireducens] >TVT66918.1 electron transport complex subunit RsxA [Sedimenticola selenatireducens]	K03617	COG4657	C	P:GO:0005975; P:GO:0006091; P:GO:0006520; P:GO:0006766; P:GO:0006790; P:GO:0055086; P:GO:0071554; P:GO:1901135; F:GO:0016491	P:carbohydrate metabolic process; P:generation of precursor metabolites and energy; P:amino acid metabolic process; P:vitamin metabolic process; P:sulfur compound metabolic process; P:nucleobase-containing small molecule metabolic process; P:cell wall organization or biogenesis; P:carbohydrate derivative metabolic process; F:oxidoreductase activity
Sedimenticola:g002444:NYS5_2:ctg000020:4474575-4473793	783	uroporphyrinogen-III synthase [Candidatus Vondammii sp. HM_W22]	K01719	COG1587	H	P:GO:0006091; C:GO:0005886	P:generation of precursor metabolites and energy; C:plasma membrane
Sedimenticola:g004359:SYS3_1:ctg000020:4417439-4417915	477	hypothetical protein [Gammaproteobacteria bacterium]	-	-	-	P:GO:0006779	P:porphyrin-containing compound biosynthetic process
Sedimenticola:g000470:NYS1_3:ctg000020:2117238-2117912	675	UvrY/SirA/GacA family response regulator transcription factor [Sedimenticola selenatireducens]	K07689	COG2197	K	C:GO:0016020	C:membrane
Sedimenticola:g001797:NYS4_2:ctg000020:1680180-1680755	576	OmpH family outer membrane protein [Pirellulaceae bacterium]	-	-	-	P:GO:0006355; P:GO:0023052; F:GO:0003677	P:regulation of DNA-templated transcription; P:signaling; F:DNA binding
Sedimenticola:g000088:NYS1_1:ctg000020:2293682-2293002	681	TIGR00153 family protein [Gammaproteobacteria bacterium]	K07220	COG1392	P	-	-
Sedimenticola:g003801:SYS1_1:ctg000020:3754943-3754635	309	transposase [Reinekea marinisedimentorum] >TCS32888.1 transposase [Reinekea marinisedimentorum]	K07483	COG2963	L	-	-
Sedimenticola:g002978:NYS6_3:ctg000020:2595959-2596159	201	hypothetical protein [Planctomycetales bacterium]	-	-	-	P:GO:0006310; F:GO:0003677; F:GO:0140097	P:DNA recombination; F:DNA binding; F:catalytic activity, acting on DNA
Sedimenticola:g003471:NYS7_3:ctg000020:1275314-1275069	246	hypothetical protein [Gammaproteobacteria bacterium]	-	-	-	-	-
Sedimenticola:g000396:NYS1_2:ctg000020:4355105-4355545	441	MAG: thioredoxin [Sedimenticola sp.]	-	COG3118	O	-	-
Sedimenticola:g000277:NYS1_2:ctg000020:1238283-1237705	579	DUF882 domain-containing protein [Sedimenticola selenatireducens]	-	COG3108	S	-	-
Sedimenticola:g003081:NYS6_3:ctg000020:875227-875958	732	hypothetical protein [Candidatus Vondammii sp. HM_W22]	-	-	-	-	-
Sedimenticola:g000581:NYS1_3:ctg000020:996333-995758	576	YceI family protein [Gammaproteobacteria bacterium]	-	COG2353	S	-	-
Sedimenticola:g002841:NYS6_2:ctg000020:3150412-3149225	1188	ATP phosphoribosyltransferase regulatory subunit [Candidatus Vondammii sp. HM_W22]	K02502	COG3705	E	-	-
Sedimenticola:g002768:NYS6_2:ctg000020:1424508-1423972	537	translation initiation factor 2 [gamma proteobacterium endosymbiont of Lamellibrachia anaximandri] >MBL3535319.1 translation initiation factor 2 [gamma proteobacterium endosymbiont of Lamellibrachia anaximandri]	-	-	-	P:GO:0006520; F:GO:0016740	P:amino acid metabolic process; F:transferase activity
Sedimenticola:g000464:NYS1_3:ctg000020:1970513-1971349	837	3-deoxy-8-phosphooctulonate synthase [Sedimenticola sp.]	K01627	COG2877	M	P:GO:0006413; F:GO:0003743; C:GO:0016020; C:GO:0016020	P:translational initiation; F:translation initiation factor activity; C:membrane; C:membrane
Sedimenticola:g003208:NYS7_1:ctg000020:4089868-4090182	315	DUF1820 family protein [Gammaproteobacteria bacterium]	-	COG4517	S	P:GO:0005975; P:GO:0006629; P:GO:1901135; F:GO:0016740	P:carbohydrate metabolic process; P:lipid metabolic process; P:carbohydrate derivative metabolic process; F:transferase activity
Sedimenticola:g003630:NYS7_3:ctg000020:4156223-4157752	1530	peptidoglycan DD-metalloendopeptidase family protein [Solemya velesiana gill symbiont]	-	COG0739	M	-	-
Sedimenticola:g000733:NYS1_4:ctg000020:632011-632652	642	imidazole glycerol phosphate synthase subunit HisH [Gammaproteobacteria bacterium]	K02501	COG0118	E	F:GO:0016787	F:hydrolase activity
Sedimenticola:g005054:SYS5_1:ctg000020:1793287-1793664	378	Crp/Fnr family transcriptional regulator [Candidatus Vondammii sp. HM_W22]	-	-	-	P:GO:0006520; F:GO:0016740; F:GO:0016787; F:GO:0016829	P:amino acid metabolic process; F:transferase activity; F:hydrolase activity; F:lyase activity
Sedimenticola:g004177:SYS3_1:ctg000020:1596343-1595480	864	thioredoxin [Candidatus Vondammii sp. HM_W22]	K05838	COG3118	O	-	-
Sedimenticola:g001724:NYS4_1:ctg000020:3936482-3937780	1299	phenylacetate--CoA ligase [Candidatus Sedimenticola endophacoides] >OQX36319.1 phenylacetate--CoA ligase [Candidatus Sedimenticola endophacoides] >OQX41926.1 phenylacetate--CoA ligase [Candidatus Sedimenticola endophacoides] >OQX42775.1 phenylacetate--CoA ligase [Candidatus Sedimenticola endophacoides] >OQX47391.1 phenylacetate--CoA ligase [Candidatus Sedimenticola endophacoides]	K01912	COG1541	H	F:GO:0015035	F:protein-disulfide reductase activity
Sedimenticola:g005380:SYS5_2:ctg000020:800102-801016	915	CoB--CoM heterodisulfide reductase iron-sulfur subunit B family protein [Candidatus Polarisedimenticolaceae bacterium]	K03389	COG2048	C	F:GO:0016874	F:ligase activity
Sedimenticola:g003983:SYS1_2:ctg000020:705276-704386	891	dihydroorotate dehydrogenase electron transfer subunit [Candidatus Vondammii sp. HM_W22]	K02823	COG0543	C	-	-
Sedimenticola:g003085:NYS6_3:ctg000020:969032-970411	1380	hydrogenobyrinic acid a,c-diamide synthase (glutamine-hydrolyzing) [Candidatus Vondammii sp. HM_W22]	K02224	COG1797	H	P:GO:0055086; F:GO:0016491	P:nucleobase-containing small molecule metabolic process; F:oxidoreductase activity
Sedimenticola:g002493:NYS5_3:ctg000020:1804089-1804523	435	flagellar biosynthetic protein FliO [Sedimenticola selenatireducens]	K02418	COG3190	N	P:GO:0006520; P:GO:0006766; F:GO:0016874	P:amino acid metabolic process; P:vitamin metabolic process; F:ligase activity
Sedimenticola:g002698:NYS6_1:ctg000020:3310199-3309933	267	transposase [Sedimenticola thiotaurini]	K07497	COG2963	L	C:GO:0016020	C:membrane
Sedimenticola:g000540:NYS1_3:ctg000020:3918411-3918187	225	BrnA antitoxin family protein [Gammaproteobacteria bacterium]	-	COG3514	S	P:GO:0006310; F:GO:0003677; F:GO:0140097	P:DNA recombination; F:DNA binding; F:catalytic activity, acting on DNA
Sedimenticola:g004169:SYS3_1:ctg000020:1420877-1420209	669	phosphoribosylglycinamide formyltransferase [Solemya velesiana gill symbiont] >OOZ34764.1 phosphoribosylglycinamide formyltransferase [Solemya velesiana gill symbiont]	K11175	COG0299	F	-	-
Sedimenticola:g000435:NYS1_3:ctg000020:1219144-1219881	738	peptidoglycan editing factor PgeF [Gammaproteobacteria bacterium] >MCP5415745.1 peptidoglycan editing factor PgeF [Chromatiaceae bacterium]	K05810	COG1496	S	P:GO:0055086; P:GO:1901135; F:GO:0016740	P:nucleobase-containing small molecule metabolic process; P:carbohydrate derivative metabolic process; F:transferase activity
Sedimenticola:g004139:SYS1_3:ctg000020:696582-696139	444	DUF4426 domain-containing protein [Solemya velesiana gill symbiont] >OOZ36792.1 orotate phosphoribosyltransferase [Solemya velesiana gill symbiont]	-	-	S	F:GO:0016740	F:transferase activity
Sedimenticola:g003480:NYS7_3:ctg000020:1387936-1387484	453	bacteriohemerythrin [Proteobacteria bacterium]	K07216	COG2703	P	F:GO:0016740	F:transferase activity
Sedimenticola:g003582:NYS7_3:ctg000020:3192228-3190915	1314	homoserine dehydrogenase [Candidatus Vondammii sp. HM_W22]	K00003	COG0460	E	P:GO:0015671; F:GO:0005344; F:GO:0005506; F:GO:0046872	P:oxygen transport; F:oxygen carrier activity; F:iron ion binding; F:metal ion binding
Sedimenticola:g000897:NYS3_2:ctg000020:1047945-1048886	942	ankyrin repeat domain-containing protein [endosymbiont of Lamellibrachia barhami]	K06867	-	-	P:GO:0006520; P:GO:0006790; F:GO:0016491	P:amino acid metabolic process; P:sulfur compound metabolic process; F:oxidoreductase activity
Sedimenticola:g001000:NYS3_2:ctg000020:3292138-3290585	1554	nitrate reductase subunit beta [Candidatus Endoriftia persephone] >USF87846.1 nitrate reductase subunit beta [Candidatus Endoriftia persephone]	K00371	COG1140	C	P:GO:0016192; F:GO:0016740; F:GO:0098772; C:GO:0005886	P:vesicle-mediated transport; F:transferase activity; F:molecular function regulator activity; C:plasma membrane
Sedimenticola:g000761:NYS1_5:ctg000020:127922-127065	858	SCO family protein [Thiotrichales bacterium] >MBT3838025.1 SCO family protein [Thiotrichales bacterium] >MBT4152140.1 SCO family protein [Thiotrichales bacterium] >MBT4261279.1 SCO family protein [Thiotrichales bacterium] >MBT4972243.1 SCO family protein [Thiotrichales bacterium]	K07152	COG1999	S	F:GO:0016491	F:oxidoreductase activity
Sedimenticola:g002922:NYS6_2:ctg000020:951591-951274	318	hypothetical protein [Gammaproteobacteria bacterium]	-	-	-	P:GO:0030001; F:GO:0046872	P:metal ion transport; F:metal ion binding
Sedimenticola:g000064:NYS1_1:ctg000020:217769-216801	969	dihydroorotate dehydrogenase [Candidatus Vondammii sp. HM_W22]	K17828	COG0167	F	-	-
Sedimenticola:g001183:NYS3_3:ctg000020:3827966-3826437	1530	NADH-quinone oxidoreductase subunit M [Gammaproteobacteria bacterium]	K00342	COG1008	C	P:GO:0055086; P:GO:1901135; F:GO:0016491	P:nucleobase-containing small molecule metabolic process; P:carbohydrate derivative metabolic process; F:oxidoreductase activity
Sedimenticola:g000480:NYS1_3:ctg000020:224204-225514	1311	S41 family peptidase [Sedimenticola selenatireducens] >TVO76870.1 S41 family peptidase [Sedimenticola selenatireducens] >TVT64313.1 S41 family peptidase [Sedimenticola selenatireducens]	K03797	COG0793	M	P:GO:0006091; F:GO:0005215; F:GO:0016491	P:generation of precursor metabolites and energy; F:transporter activity; F:oxidoreductase activity
Sedimenticola:g000072:NYS1_1:ctg000020:2226130-2226462	333	succinate dehydrogenase, hydrophobic membrane anchor protein [Candidatus Vondammii sp. HM_W22]	K00242	COG2142	C	F:GO:0016787; F:GO:0140096	F:hydrolase activity; F:catalytic activity, acting on a protein
Sedimenticola:g003713:SYS1_1:ctg000020:1937879-1938199	321	general secretion pathway protein GspF [Candidatus Vondammii sp. HM_W22]	-	-	-	P:GO:0006091; F:GO:0016491; C:GO:0005886	P:generation of precursor metabolites and energy; F:oxidoreductase activity; C:plasma membrane
Sedimenticola:g004232:SYS3_1:ctg000020:229284-228487	798	methyltransferase domain-containing protein [Gammaproteobacteria bacterium]	K00797	COG0421	E	-	-
Sedimenticola:g001408:NYS3_5:ctg000020:106992-104761	2232	type IV pilus secretin PilQ [Sedimenticola selenatireducens] >TVO76768.1 type IV pilus secretin PilQ [Sedimenticola selenatireducens] >TVT64211.1 type IV pilus secretin PilQ [Sedimenticola selenatireducens]	K02666	COG4796	U	F:GO:0016740	F:transferase activity
Sedimenticola:g004513:SYS3_2:ctg000020:2062567-2062025	543	hypothetical protein C3L26_13875 [Candidatus Sedimenticola endophacoides] >PUE00436.1 hypothetical protein C3L25_13780 [Candidatus Sedimenticola endophacoides]	-	-	-	C:GO:0030312	C:external encapsulating structure
Sedimenticola:g002817:NYS6_2:ctg000020:2558827-2559540	714	bifunctional 2-polyprenyl-6-hydroxyphenol methylase/3-demethylubiquinol 3-O-methyltransferase UbiG [Sedimenticola thiotaurini] >AKH19761.1 3-demethylubiquinone-9 3-methyltransferase [Sedimenticola thiotaurini]	K00568	COG2227	H	-	-
Sedimenticola:g000676:NYS1_4:ctg000020:3289385-3289020	366	TusE/DsrC/DsvC family sulfur relay protein [Gammaproteobacteria bacterium]	K11179	COG2920	P	F:GO:0016740	F:transferase activity
Sedimenticola:g003213:NYS7_1:ctg000020:4205048-4204737	312	ISNCY family transposase, partial [Chloroflexi bacterium]	K07481	COG3039	L	F:GO:0016740	F:transferase activity
Sedimenticola:g004816:SYS3_2:ctg000020:879035-879508	474	PAS domain S-box protein [Gammaproteobacteria bacterium]	-	COG0840	NT	P:GO:0006310; F:GO:0003677; F:GO:0140097	P:DNA recombination; F:DNA binding; F:catalytic activity, acting on DNA
Sedimenticola:g001437:NYS3_5:ctg000020:1475291-1475536	246	BolA/IbaG family iron-sulfur metabolism protein [Candidatus Vondammii sp. HM_W22]	-	COG5007	K	-	-
Sedimenticola:g002066:NYS4_3:ctg000020:4168600-4168103	498	hypothetical protein BOW51_01295 [Solemya velesiana gill symbiont]	K09796	COG2847	S	-	-
Sedimenticola:g001468:NYS3_5:ctg000020:206313-207122	810	hypothetical protein C0630_15090 [Sedimenticola selenatireducens]	-	-	-	C:GO:0016020	C:membrane
Sedimenticola:g000711:NYS1_4:ctg000020:4262029-4262721	693	tRNA (guanosine(46)-N7)-methyltransferase TrmB [Sedimenticola thiotaurini] >AKH20892.1 tRNA (guanine-N7)-methyltransferase [Sedimenticola thiotaurini]	K03439	COG0220	J	-	-
Sedimenticola:g005328:SYS5_2:ctg000020:3492703-3490253	2451	tetratricopeptide repeat protein [Thiobacillus sp.]	-	COG0457	O	P:GO:0006399; F:GO:0016740; F:GO:0140098	P:tRNA metabolic process; F:transferase activity; F:catalytic activity, acting on RNA
Sedimenticola:g004393:SYS3_1:ctg000020:784420-784217	204	hypothetical protein BOW53_16530 [Solemya pervernicosa gill symbiont]	K07483	COG2963	L	P:GO:0006396; C:GO:0016020; C:GO:0016020	P:RNA processing; C:membrane; C:membrane
Sedimenticola:g002499:NYS5_3:ctg000020:1948595-1950508	1914	SurA N-terminal domain-containing protein [Candidatus Vondammii sp. HM_W22]	K03770	COG0760	O	P:GO:0006310; F:GO:0003677; F:GO:0140097	P:DNA recombination; F:DNA binding; F:catalytic activity, acting on DNA
Sedimenticola:g001542:NYS3_5:ctg000020:3349439-3348543	897	Tim44-like domain-containing protein [Solemya velesiana gill symbiont] >OOZ36730.1 hypothetical protein BOW51_05865 [Solemya velesiana gill symbiont]	-	COG4395	S	F:GO:0016853	F:isomerase activity
Sedimenticola:g000906:NYS3_2:ctg000020:1218022-1217186	837	outer membrane protein assembly factor BamD [Sedimenticola selenatireducens]	K05807	COG4105	M	C:GO:0016020; C:GO:0016020	C:membrane; C:membrane
Sedimenticola:g001062:NYS3_2:ctg000020:769054-768662	393	ABC transporter substrate-binding protein [Arcobacteraceae bacterium]	-	COG0834	ET	P:GO:0061024; C:GO:0030312	P:membrane organization; C:external encapsulating structure
Sedimenticola:g004692:SYS3_2:ctg000020:332912-332493	420	hypothetical protein [Candidatus Vondammii sp. HM_W22]	-	-	-	-	-
Sedimenticola:g003291:NYS7_2:ctg000020:1775801-1776796	996	U32 family peptidase [Sedimenticola selenatireducens]	K24844	COG0826	O	-	-
Sedimenticola:g001333:NYS3_4:ctg000020:3099256-3098897	360	MAG: pilus assembly protein PilZ [Sedimenticola sp.]	K02676	COG3215	NU	F:GO:0016787; F:GO:0140096	F:hydrolase activity; F:catalytic activity, acting on a protein
Sedimenticola:g003537:NYS7_3:ctg000020:2318058-2318642	585	DUF5610 domain-containing protein [Methylococcales bacterium]	-	-	-	F:GO:0035438	F:cyclic-di-GMP binding
Sedimenticola:g000696:NYS1_4:ctg000020:3834234-3830956	3279	DUF2309 domain-containing protein [Gammaproteobacteria bacterium]	K09822	COG3002	S	-	-
Sedimenticola:g004291:SYS3_1:ctg000020:2983658-2983942	285	site-specific integrase [Dyella sp. AD56] >PMQ04218.1 Transposase [Dyella sp. AD56]	-	COG0582	L	F:GO:0046872; C:GO:0016020	F:metal ion binding; C:membrane
Sedimenticola:g000737:NYS1_4:ctg000020:688655-687708	948	HPr(Ser) kinase/phosphatase [Solemya velesiana gill symbiont] >OOZ36782.1 HPr(Ser) kinase/phosphatase [Solemya velesiana gill symbiont]	K06023	COG1493	F	P:GO:0006259	P:DNA metabolic process
Sedimenticola:g005104:SYS5_1:ctg000020:2674690-2675556	867	NAD(+) kinase [Solemya velesiana gill symbiont] >OOZ36238.1 NAD(+) kinase [Solemya velesiana gill symbiont]	K00858	COG0061	H	F:GO:0016740; F:GO:0140096	F:transferase activity; F:catalytic activity, acting on a protein
Sedimenticola:g001170:NYS3_3:ctg000020:3574571-3574293	279	DUF4115 domain-containing protein [Candidatus Vondammii sp. HM_W22]	-	COG1426	S	P:GO:0055086; F:GO:0016740	P:nucleobase-containing small molecule metabolic process; F:transferase activity
Sedimenticola:g002697:NYS6_1:ctg000020:3270818-3270270	549	oligoribonuclease [Chromatiales bacterium]	K13288	COG1949	L	F:GO:0003677; C:GO:0016020; C:GO:0016020	F:DNA binding; C:membrane; C:membrane
Sedimenticola:g001929:NYS4_2:ctg000020:79770-80621	852	response regulator [Sedimenticola selenatireducens] >TVO77105.1 response regulator [Sedimenticola selenatireducens] >TVT64549.1 response regulator [Sedimenticola selenatireducens]	-	COG3437	KT	F:GO:0016787; F:GO:0140098	F:hydrolase activity; F:catalytic activity, acting on RNA
Sedimenticola:g003076:NYS6_3:ctg000020:809392-812967	3576	pyruvate:ferredoxin (flavodoxin) oxidoreductase [Gammaproteobacteria bacterium]	K03737	COG0674	C	P:GO:0006355; P:GO:0023052; F:GO:0016740	P:regulation of DNA-templated transcription; P:signaling; F:transferase activity
Sedimenticola:g002287:NYS5_1:ctg000020:465285-464233	1053	diguanylate cyclase [Sedimenticola sp.]	K13590	COG2199	T	P:GO:0006091; F:GO:0016491	P:generation of precursor metabolites and energy; F:oxidoreductase activity
Sedimenticola:g002919:NYS6_2:ctg000020:901102-902193	1092	alanine/ornithine racemase family PLP-dependent enzyme [Gammaproteobacteria bacterium]	K21898	COG0010	E	-	-
Sedimenticola:g004405:SYS3_2:ctg000020:1000877-1000050	828	DUF3365 domain-containing protein [Anaerolineales bacterium]	-	COG0784	T	F:GO:0016813; F:GO:0046872	F:hydrolase activity, acting on carbon-nitrogen (but not peptide) bonds, in linear amidines; F:metal ion binding
Sedimenticola:g001456:NYS3_5:ctg000020:181608-184013	2406	DNA topoisomerase (ATP-hydrolyzing) subunit B [Candidatus Vondammii sp. HM_W22]	K02470	COG0187	L	P:GO:0000160; P:GO:0007165; F:GO:0000155; C:GO:0016020; C:GO:0016020	P:phosphorelay signal transduction system; P:signal transduction; F:phosphorelay sensor kinase activity; C:membrane; C:membrane
Sedimenticola:g003852:SYS1_1:ctg000020:979256-978807	450	hypothetical protein [Candidatus Vondammii sp. HM_W22]	-	-	-	P:GO:0006260; F:GO:0003677; F:GO:0016853; F:GO:0140097; F:GO:0140657; C:GO:0005694	P:DNA replication; F:DNA binding; F:isomerase activity; F:catalytic activity, acting on DNA; F:ATP-dependent activity; C:chromosome
Sedimenticola:g000392:NYS1_2:ctg000020:425764-425330	435	host attachment protein [Sedimenticola selenatireducens] >PLX62572.1 host attachment protein [Sedimenticola selenatireducens]	-	COG5622	N	-	-
Sedimenticola:g003934:SYS1_2:ctg000020:3603754-3603599	156	hypothetical protein [Gammaproteobacteria bacterium]	-	-	-	-	-
Sedimenticola:g004041:SYS1_3:ctg000020:215400-214873	528	redoxin domain-containing protein [Sedimenticola thiotaurini]	-	COG0526	CO	C:GO:0016020	C:membrane
Sedimenticola:g004294:SYS3_1:ctg000020:3044269-3043712	558	FABP family protein [Gammaproteobacteria bacterium]	-	COG5514	-	F:GO:0016491	F:oxidoreductase activity
Sedimenticola:g003851:SYS1_1:ctg000020:956071-955412	660	type I-MYXAN CRISPR-associated protein Cas6/Cmx6 [Candidatus Vondammii sp. HM_W22]	-	-	S	-	-
Sedimenticola:g002072:NYS4_3:ctg000020:4307492-4307713	222	MULTISPECIES: hypothetical protein [Halomonas] >AYF32795.1 hypothetical protein CUU95_02670 [Halomonas alkaliphila] >BCB06835.1 hypothetical protein HHSLTHF2_07250 [Halomonas hydrothermalis]	-	-	S	-	-
Sedimenticola:g001571:NYS3_5:ctg000020:3933407-3933970	564	MAG: hypothetical protein C0631_01745 [Sedimenticola sp.]	-	-	-	-	-
Sedimenticola:g004578:SYS3_2:ctg000020:2610114-2613704	3591	type VI secretion system membrane subunit TssM [bacterium endosymbiont of Escarpia laminata]	K11891	COG3523	S	-	-
Sedimenticola:g005604:SYS5_3:ctg000020:4247309-4246053	1257	transcription termination factor Rho [Candidatus Vondammii sp. HM_W22]	K03628	COG1158	K	C:GO:0016020	C:membrane
Sedimenticola:g002359:NYS5_2:ctg000020:2294551-2294985	435	MAG: hypothetical protein C0631_09680 [Sedimenticola sp.]	-	COG0517	S	P:GO:0006351; F:GO:0003723; F:GO:0016787; F:GO:0140657; C:GO:0005829	P:DNA-templated transcription; F:RNA binding; F:hydrolase activity; F:ATP-dependent activity; C:cytosol
Sedimenticola:g003696:SYS1_1:ctg000020:1558602-1558910	309	MerR family transcriptional regulator [Candidatus Electrothrix sp. ATG2]	K18997	COG0789	K	-	-
Sedimenticola:g005355:SYS5_2:ctg000020:4112106-4109278	2829	isoleucine--tRNA ligase [Candidatus Vondammii sp. HM_W22]	K01870	COG0060	J	P:GO:0006355; F:GO:0003677	P:regulation of DNA-templated transcription; F:DNA binding
Sedimenticola:g002597:NYS5_3:ctg000020:606165-607070	906	hypothetical protein [Candidatus Parcubacteria bacterium]	-	-	-	P:GO:0006399; P:GO:0006520; F:GO:0003723; F:GO:0016787; F:GO:0016874; F:GO:0140098	P:tRNA metabolic process; P:amino acid metabolic process; F:RNA binding; F:hydrolase activity; F:ligase activity; F:catalytic activity, acting on RNA
Sedimenticola:g000557:NYS1_3:ctg000020:4381199-4379859	1341	sensor domain-containing diguanylate cyclase [endosymbiont of Ridgeia piscesae] >KRT54333.1 diguanylate cyclase (GGDEF) domain-containing protein [endosymbiont of Ridgeia piscesae] >KRT58355.1 diguanylate cyclase (GGDEF) domain-containing protein [endosymbiont of Ridgeia piscesae]	-	COG2199	T	-	-
Sedimenticola:g003785:SYS1_1:ctg000020:344691-344038	654	cAMP-activated global transcriptional regulator CRP [Candidatus Vondammii sp. HM_W22]	K10914	COG0664	K	-	-
Sedimenticola:g002712:NYS6_1:ctg000020:3634118-3635008	891	phosphoribosylaminoimidazolesuccinocarboxamide synthase [Candidatus Sedimenticola endophacoides] >OQX35523.1 phosphoribosylaminoimidazolesuccinocarboxamide synthase [Candidatus Sedimenticola endophacoides] >OQX40302.1 phosphoribosylaminoimidazolesuccinocarboxamide synthase [Candidatus Sedimenticola endophacoides] >OQX40679.1 phosphoribosylaminoimidazolesuccinocarboxamide synthase [Candidatus Sedi…	K01923	COG0152	F	F:GO:0003677; F:GO:0140110	F:DNA binding; F:transcription regulator activity
Sedimenticola:g001834:NYS4_2:ctg000020:2490398-2489847	552	septation protein A [Solemya velesiana gill symbiont] >OOZ36491.1 septation protein A [Solemya velesiana gill symbiont]	K06190	COG2917	D	P:GO:0055086; P:GO:1901135; F:GO:0016874	P:nucleobase-containing small molecule metabolic process; P:carbohydrate derivative metabolic process; F:ligase activity
Sedimenticola:g000663:NYS1_4:ctg000020:293736-293035	702	-	-	-	-	C:GO:0005886	C:plasma membrane
Sedimenticola:g000139:NYS1_1:ctg000020:2949138-2948068	1071	patatin-like phospholipase family protein [Candidatus Thiodiazotropha lotti]	K06900	COG3621	S	-	-
Sedimenticola:g004008:SYS1_3:ctg000020:1436808-1436293	516	3-hydroxyacyl-[acyl-carrier-protein] dehydratase FabA [Sedimenticola selenatireducens] >TVO75248.1 3-hydroxyacyl-[acyl-carrier-protein] dehydratase FabA [Sedimenticola selenatireducens] >TVT66899.1 3-hydroxyacyl-[acyl-carrier-protein] dehydratase FabA [Sedimenticola selenatireducens]	K01716	COG0764	I	P:GO:0006629; F:GO:0016787	P:lipid metabolic process; F:hydrolase activity
Sedimenticola:g000588:NYS1_4:ctg000020:1121868-1120309	1560	Tad domain-containing protein [Gammaproteobacteria bacterium]	-	-	-	P:GO:0006629; F:GO:0016829; F:GO:0016853	P:lipid metabolic process; F:lyase activity; F:isomerase activity
Sedimenticola:g000925:NYS3_2:ctg000020:1688282-1688515	234	thymidylate kinase [Candidatus Thiodiazotropha taylori] >PUB87228.1 thymidylate kinase [gamma proteobacterium symbiont of Ctena orbiculata] >MBT2995553.1 thymidylate kinase [Candidatus Thiodiazotropha taylori] >MBT2999493.1 thymidylate kinase [Candidatus Thiodiazotropha taylori] >MBT3025725.1 thymidylate kinase [Candidatus Thiodiazotropha taylori]	-	-	-	C:GO:0016020; C:GO:0016020	C:membrane; C:membrane
Sedimenticola:g004046:SYS1_3:ctg000020:2267890-2267579	312	EscU/YscU/HrcU family type III secretion system export apparatus switch protein [Solemya velesiana gill symbiont] >OOZ36997.1 flagellar protein FhlB [Solemya velesiana gill symbiont]	K04061	COG2257	S	P:GO:0016310; F:GO:0016301	P:phosphorylation; F:kinase activity
Sedimenticola:g003944:SYS1_2:ctg000020:3874801-3877059	2259	hypothetical protein B0D94_04555 [Candidatus Sedimenticola endophacoides] >OQX36447.1 hypothetical protein B0D96_04205 [Candidatus Sedimenticola endophacoides] >OQX41417.1 hypothetical protein B0D89_04190 [Candidatus Sedimenticola endophacoides] >OQX41604.1 hypothetical protein B0D88_07555 [Candidatus Sedimenticola endophacoides] >PUD98693.1 hypothetical protein C3L26_11680 [Candidatus Sedimentic…	K02448	COG4548	P	P:GO:0009306; C:GO:0016020	P:protein secretion; C:membrane
Sedimenticola:g004859:SYS3_3:ctg000020:1812818-1813531	714	protein phosphatase CheZ [Sedimenticola selenatireducens] >TVO76310.1 protein phosphatase CheZ [Sedimenticola selenatireducens] >TVT61420.1 protein phosphatase CheZ [Sedimenticola selenatireducens]	K03414	COG3143	NT	-	-
Sedimenticola:g003683:SYS1_1:ctg000020:1229807-1228287	1521	Ni/Fe hydrogenase subunit alpha [Gammaproteobacteria bacterium]	K00436	COG3259	C	F:GO:0016787	F:hydrolase activity
Sedimenticola:g002754:NYS6_1:ctg000020:89511-90380	870	phosphate/phosphite/phosphonate ABC transporter substrate-binding protein [Gammaproteobacteria bacterium]	-	COG3221	P	P:GO:0006091; F:GO:0016491; C:GO:0005886	P:generation of precursor metabolites and energy; F:oxidoreductase activity; C:plasma membrane
Sedimenticola:g001083:NYS3_3:ctg000020:1231063-1230350	714	2Fe-2S iron-sulfur cluster binding domain-containing protein [Sedimenticola thiotaurini]	K18006	COG1034	C	P:GO:0055085; C:GO:0005886	P:transmembrane transport; C:plasma membrane
Sedimenticola:g000403:NYS1_2:ctg000020:4488456-4489286	831	diaminopimelate epimerase [Candidatus Vondammii sp. HM_W22]	K01778	COG0253	E	P:GO:0006091; F:GO:0005215; F:GO:0016491	P:generation of precursor metabolites and energy; F:transporter activity; F:oxidoreductase activity
Sedimenticola:g000419:NYS1_2:ctg000020:851444-851719	276	IstB-like ATP binding protein [Methylomonas methanica]	-	-	-	P:GO:0006520; F:GO:0016853	P:amino acid metabolic process; F:isomerase activity
Sedimenticola:g000689:NYS1_4:ctg000020:3576019-3575222	798	type IV pilus biogenesis/stability protein PilW [Candidatus Sedimenticola endophacoides] >OQX35619.1 type IV pilus biogenesis/stability protein PilW [Candidatus Sedimenticola endophacoides] >OQX37476.1 type IV pilus biogenesis/stability protein PilW [Candidatus Sedimenticola endophacoides] >OQX42271.1 type IV pilus biogenesis/stability protein PilW [Candidatus Sedimenticola endophacoides] >OQX464…	K02656	COG3063	NU	F:GO:0005524	F:ATP binding
Sedimenticola:g005393:SYS5_3:ctg000020:1029775-1031052	1278	hypothetical protein DRO03_07620 [Methanosarcinales archaeon]	-	-	-	-	-
Sedimenticola:g000022:NYS1_1:ctg000020:1329115-1328348	768	hypothetical protein [Gammaproteobacteria bacterium]	-	-	-	C:GO:0009279; C:GO:0016020; C:GO:0016020	C:cell outer membrane; C:membrane; C:membrane
Sedimenticola:g003792:SYS1_1:ctg000020:3564605-3565339	735	ankyrin repeat domain-containing protein [Solemya velesiana gill symbiont] >OOZ37737.1 hypothetical protein BOW51_00975 [Solemya velesiana gill symbiont]	K06867	COG0666	S	-	-
Sedimenticola:g000593:NYS1_4:ctg000020:1161792-1162247	456	division/cell wall cluster transcriptional repressor MraZ [Sedimenticola thiotaurini]	K03925	COG2001	K	-	-
Sedimenticola:g003443:NYS7_2:ctg000020:740767-742563	1797	Na/Pi cotransporter family protein [Candidatus Thiodiazotropha sp.]	K03324	COG1283	P	F:GO:0003677; F:GO:0140110	F:DNA binding; F:transcription regulator activity
Sedimenticola:g004451:SYS3_2:ctg000020:1443961-1444125	165	VPLPA-CTERM sorting domain-containing protein [Gammaproteobacteria bacterium]	-	-	-	-	-
Sedimenticola:g001774:NYS4_1:ctg000020:942895-944721	1827	VWA domain-containing protein [Sedimenticola selenatireducens]	-	COG2304	S	-	-
Sedimenticola:g002117:NYS5_1:ctg000020:1276677-1277441	765	tRNA (cytosine(32)/uridine(32)-2'-O)-methyltransferase TrmJ [Sedimenticola thiotaurini]	K15396	COG0565	J	C:GO:0016020	C:membrane
Sedimenticola:g000700:NYS1_4:ctg000020:3901346-3901128	219	transposase zinc-binding domain-containing protein [Pseudomonas aeruginosa] >HBP6756868.1 IS91 family transposase [Pseudomonas aeruginosa]	-	-	-	P:GO:0006399; F:GO:0003723; F:GO:0016740; F:GO:0140098	P:tRNA metabolic process; F:RNA binding; F:transferase activity; F:catalytic activity, acting on RNA
Sedimenticola:g003400:NYS7_2:ctg000020:3776414-3776809	396	hypothetical protein [Gammaproteobacteria bacterium]	-	-	-	F:GO:0016491	F:oxidoreductase activity
Sedimenticola:g003627:NYS7_3:ctg000020:4133985-4132894	1092	MAG: redox-regulated ATPase YchF [Sedimenticola sp.]	K06942	COG0012	J	-	-
Sedimenticola:g003912:SYS1_2:ctg000020:3198754-3198158	597	SPOR domain-containing protein [Candidatus Vondammii sp. HM_W22]	K03749	COG3147	S	F:GO:0016787; F:GO:0140657	F:hydrolase activity; F:ATP-dependent activity
Sedimenticola:g001338:NYS3_4:ctg000020:3210661-3209579	1083	3-isopropylmalate dehydrogenase [Candidatus Vondammii sp. HM_W22]	K00052	COG0473	C	F:GO:0042834; C:GO:0016020; C:GO:0016020	F:peptidoglycan binding; C:membrane; C:membrane
Sedimenticola:g004749:SYS3_2:ctg000020:3819799-3819479	321	-	-	-	-	P:GO:0006520; F:GO:0016491	P:amino acid metabolic process; F:oxidoreductase activity
Sedimenticola:g002045:NYS4_3:ctg000020:3557884-3558414	531	hypothetical protein FHK82_11590 [Sedimenticola thiotaurini]	-	-	-	-	-
Sedimenticola:g004105:SYS1_3:ctg000020:3793884-3794417	534	-	-	-	-	-	-
Sedimenticola:g005159:SYS5_1:ctg000020:4297952-4298464	513	LPS assembly lipoprotein LptE [Sedimenticola selenatireducens]	K03643	COG2980	M	-	-
Sedimenticola:g005185:SYS5_1:ctg000020:824838-825056	219	-	-	-	-	C:GO:0016020	C:membrane
Sedimenticola:g002952:NYS6_3:ctg000020:1873804-1874790	987	malate dehydrogenase [Candidatus Vondammii sp. HM_W22]	K00024	COG0039	C	-	-
Sedimenticola:g003502:NYS7_3:ctg000020:1985349-1984723	627	molybdenum cofactor guanylyltransferase [Candidatus Vondammii sp. HM_W22]	K03752	COG0303	H	P:GO:0006091; F:GO:0016491	P:generation of precursor metabolites and energy; F:oxidoreductase activity
Sedimenticola:g005167:SYS5_1:ctg000020:4489332-4490012	681	DUF484 family protein [Sedimenticola thiotaurini] >AKH21068.1 hypothetical protein AAY24_12690 [Sedimenticola thiotaurini]	K09921	COG3159	S	F:GO:0016740	F:transferase activity
Sedimenticola:g002646:NYS6_1:ctg000020:2048911-2050263	1353	MBL fold metallo-hydrolase [Sedimenticola thiotaurini]	-	COG0491	L	-	-
Sedimenticola:g000702:NYS1_4:ctg000020:3940347-3940949	603	indolepyruvate oxidoreductase subunit beta [Sedimenticola thiotaurini]	K00180	COG1014	C	F:GO:0003824	F:catalytic activity
Sedimenticola:g004454:SYS3_2:ctg000020:1481465-1481166	300	hypothetical protein [Gammaproteobacteria bacterium]	-	-	-	F:GO:0016491	F:oxidoreductase activity
Sedimenticola:g000716:NYS1_4:ctg000020:4440805-4441491	687	tRNA threonylcarbamoyladenosine biosynthesis protein RimN [Candidatus Sedimenticola endophacoides] >OQX38016.1 tRNA threonylcarbamoyladenosine biosynthesis protein RimN [Candidatus Sedimenticola endophacoides] >OQX38852.1 tRNA threonylcarbamoyladenosine biosynthesis protein RimN [Candidatus Sedimenticola endophacoides] >PUD98245.1 tRNA threonylcarbamoyladenosine biosynthesis protein RimN [Candida…	K07566	COG0009	J	-	-
Sedimenticola:g004145:SYS1_3:ctg000020:848532-847231	1302	cytochrome c family protein [Gammaproteobacteria bacterium]	-	COG2863	C	P:GO:0006399; F:GO:0003723; F:GO:0016740	P:tRNA metabolic process; F:RNA binding; F:transferase activity
Sedimenticola:g002703:NYS6_1:ctg000020:3419090-3418419	672	threonine--tRNA ligase [Candidatus Vondammii sp. HM_W22]	-	COG0441	J	-	-
Sedimenticola:g001008:NYS3_2:ctg000020:344845-345261	417	OsmC family protein [Sedimenticola thiotaurini]	K07397	COG1765	O	P:GO:0006399; P:GO:0006520; F:GO:0003723; F:GO:0016874; F:GO:0140098	P:tRNA metabolic process; P:amino acid metabolic process; F:RNA binding; F:ligase activity; F:catalytic activity, acting on RNA
Sedimenticola:g002938:NYS6_3:ctg000020:1521812-1522879	1068	radical SAM protein [Candidatus Woesearchaeota archaeon]	-	COG0535	C	-	-
Sedimenticola:g001096:NYS3_3:ctg000020:1478048-1477797	252	hypothetical protein FHK82_05540 [Sedimenticola thiotaurini]	-	-	-	F:GO:0003824	F:catalytic activity
Sedimenticola:g003204:NYS7_1:ctg000020:4033718-4033972	255	WGR domain-containing protein [Sedimenticola thiotaurini] >AKH20783.1 hypothetical protein AAY24_10980 [Sedimenticola thiotaurini]	-	COG3831	-	-	-
Sedimenticola:g003094:NYS7_1:ctg000020:1233169-1233591	423	hypothetical protein [Candidatus Vondammii sp. HM_W22]	-	-	-	-	-
Sedimenticola:g003462:NYS7_3:ctg000020:1132203-1133024	822	MAG: hypothetical protein C0631_03605 [Sedimenticola sp.]	-	COG1075	S	-	-
Sedimenticola:g002668:NYS6_1:ctg000020:2664201-2663470	732	orotidine-5'-phosphate decarboxylase [Candidatus Vondammii sp. HM_W22]	K01591	COG0284	F	F:GO:0016787	F:hydrolase activity
Sedimenticola:g002576:NYS5_3:ctg000020:4232082-4231159	924	branched-chain amino acid transaminase [Candidatus Vondammii sp. HM_W22]	K00826	COG0115	E	P:GO:0055086; P:GO:1901135; F:GO:0016829	P:nucleobase-containing small molecule metabolic process; P:carbohydrate derivative metabolic process; F:lyase activity
Sedimenticola:g000490:NYS1_3:ctg000020:2631609-2631133	477	DUF3368 domain-containing protein [Proteobacteria bacterium]	K07066	COG2405	-	P:GO:0006520; F:GO:0016740	P:amino acid metabolic process; F:transferase activity
Sedimenticola:g002039:NYS4_3:ctg000020:3426414-3427244	831	MAG: histidine kinase [Sedimenticola sp.]	-	COG1639	T	C:GO:0016020	C:membrane
Sedimenticola:g000331:NYS1_2:ctg000020:2736397-2736555	159	hypothetical protein [Gammaproteobacteria bacterium]	-	-	-	F:GO:0016740	F:transferase activity
Sedimenticola:g000413:NYS1_2:ctg000020:627808-629625	1818	translational GTPase TypA [Candidatus Vondammii sp. HM_W22]	K06207	COG1217	T	-	-
Sedimenticola:g005228:SYS5_2:ctg000020:1685254-1686168	915	sulfurtransferase [Candidatus Reidiella endopervernicosa] >OOZ38345.1 sulfurtransferase [Solemya pervernicosa gill symbiont] >QKQ26544.1 sulfurtransferase [Candidatus Reidiella endopervernicosa]	K01011	COG2897	P	P:GO:0042254; P:GO:0065003; F:GO:0003723; F:GO:0003924	P:ribosome biogenesis; P:protein-containing complex assembly; F:RNA binding; F:GTPase activity
Sedimenticola:g005037:SYS5_1:ctg000020:1169110-1170459	1350	UDP-N-acetylmuramoyl-L-alanine--D-glutamate ligase [Candidatus Vondammii sp. HM_W22]	K01925	COG0771	M	F:GO:0016740	F:transferase activity
Sedimenticola:g000430:NYS1_3:ctg000020:1125836-1124385	1452	ATP-binding protein [Halothiobacillaceae bacterium]	-	COG0464	O	P:GO:0071554; F:GO:0016874	P:cell wall organization or biogenesis; F:ligase activity
Sedimenticola:g000856:NYS1_5:ctg000020:3769759-3768584	1176	hypothetical protein [Gammaproteobacteria bacterium]	-	-	-	F:GO:0005524	F:ATP binding
Sedimenticola:g002635:NYS6_1:ctg000020:1809816-1811099	1284	flagellar biosynthesis protein FlhF [Solemya velesiana gill symbiont] >OOZ37239.1 flagellar biosynthesis protein FlhF [Solemya velesiana gill symbiont]	K02404	COG1419	N	C:GO:0016020	C:membrane
Sedimenticola:g003110:NYS7_1:ctg000020:1667537-1667136	402	DUF1353 domain-containing protein [Spirochaetes bacterium] >MCK5034191.1 DUF1353 domain-containing protein [Calditrichia bacterium]	-	-	S	P:GO:0009987; F:GO:0000166	P:cellular process; F:nucleotide binding
Sedimenticola:g003302:NYS7_2:ctg000020:189948-189364	585	IS21 family transposase [Gammaproteobacteria bacterium] >NIO63626.1 IS21 family transposase [Gammaproteobacteria bacterium]	-	COG4584	L	-	-
Sedimenticola:g004398:SYS3_1:ctg000020:937619-938128	510	hypothetical protein [Chromatiales bacterium]	-	-	-	P:GO:0006310; F:GO:0003677	P:DNA recombination; F:DNA binding
Sedimenticola:g002609:NYS6_1:ctg000020:1018767-1020395	1629	histidine kinase [Candidatus Vondammii sp. HM_W22]	K07673	COG3850	T	C:GO:0016020	C:membrane
Sedimenticola:g002564:NYS5_3:ctg000020:3775168-3774293	876	bile acid:sodium symporter family protein [Pontibacterium sp. N1Y112] >MBE9398601.1 bile acid:sodium symporter family protein [Pontibacterium sp. N1Y112]	K03453	COG0385	S	P:GO:0023052; F:GO:0016740; F:GO:0140096; F:GO:0140299; C:GO:0005886	P:signaling; F:transferase activity; F:catalytic activity, acting on a protein; F:small molecule sensor activity; C:plasma membrane
Sedimenticola:g001082:NYS3_3:ctg000020:1215176-1216795	1620	NAD+ synthase [Candidatus Vondammii sp. HM_W22]	K01950	COG0171	H	C:GO:0016020	C:membrane
Sedimenticola:g004984:SYS3_3:ctg000020:4260014-4260214	201	sulfur carrier protein ThiS [Candidatus Thiodiazotropha taylori] >MBT3057773.1 sulfur carrier protein ThiS [Candidatus Thiodiazotropha sp. (ex Lucina pensylvanica)] >MBV2094594.1 sulfur carrier protein ThiS [Candidatus Thiodiazotropha sp. (ex Codakia orbicularis)] >PUB72231.1 thiamine biosynthesis protein ThiS [gamma proteobacterium symbiont of Ctena orbiculata] >MBT3061990.1 sulfur carrier prote…	K03154	COG2104	H	P:GO:0055086; F:GO:0016787; F:GO:0016874	P:nucleobase-containing small molecule metabolic process; F:hydrolase activity; F:ligase activity
Sedimenticola:g000805:NYS1_5:ctg000020:2482290-2482553	264	chaperone NapD [Candidatus Vondammii sp. HM_W22]	K02570	COG3062	P	-	-
Sedimenticola:g003268:NYS7_2:ctg000020:1232879-1231083	1797	NAD(P)H-dependent oxidoreductase subunit E [Gammaproteobacteria bacterium]	K18005	COG1894	C	P:GO:0051224; F:GO:0005048; C:GO:0005737	P:negative regulation of protein transport; F:signal sequence binding; C:cytoplasm
Sedimenticola:g002876:NYS6_2:ctg000020:4020920-4020279	642	MAG: hypothetical protein C0631_00390 [Sedimenticola sp.]	K03673	COG1651	O	P:GO:0006091; F:GO:0005215; F:GO:0016491	P:generation of precursor metabolites and energy; F:transporter activity; F:oxidoreductase activity
Sedimenticola:g000949:NYS3_2:ctg000020:2357976-2360753	2778	pyruvate, phosphate dikinase [Candidatus Vondammii sp. HM_W22]	K01006	COG0574	H	F:GO:0016491; C:GO:0042597	F:oxidoreductase activity; C:periplasmic space
Sedimenticola:g002868:NYS6_2:ctg000020:376824-375970	855	ATPase [Candidatus Vondammii sp. HM_W22]	-	COG1132	V	F:GO:0016740	F:transferase activity
Sedimenticola:g000280:NYS1_2:ctg000020:1281801-1283669	1869	MAG: Fe-S protein assembly chaperone HscA [Sedimenticola sp.]	K04044	COG0443	O	-	-
Sedimenticola:g001782:NYS4_2:ctg000020:1240668-1239013	1656	L,D-transpeptidase family protein [Candidatus Thiodiazotropha taylori] >PUB88986.1 peptidase [gamma proteobacterium symbiont of Ctena orbiculata] >MBT2988034.1 L,D-transpeptidase family protein [Candidatus Thiodiazotropha taylori] >MBT2997671.1 L,D-transpeptidase family protein [Candidatus Thiodiazotropha taylori] >MBT3026330.1 L,D-transpeptidase family protein [Candidatus Thiodiazotropha taylori]	K21470	COG2989	S	P:GO:0006790; F:GO:0016787; F:GO:0044183; F:GO:0140657	P:sulfur compound metabolic process; F:hydrolase activity; F:protein folding chaperone; F:ATP-dependent activity
Sedimenticola:g001237:NYS3_3:ctg000020:813170-813652	483	ferritin family protein [Desulfobulbaceae bacterium]	-	-	-	P:GO:0009252; F:GO:0016740; F:GO:0071972	P:peptidoglycan biosynthetic process; F:transferase activity; F:peptidoglycan L,D-transpeptidase activity
Sedimenticola:g002140:NYS5_1:ctg000020:1723006-1723650	645	HlyC/CorC family transporter [Gammaproteobacteria bacterium]	-	COG1253	S	-	-
Sedimenticola:g003382:NYS7_2:ctg000020:3345810-3344992	819	kinase/pyrophosphorylase [Sedimenticola thiotaurini]	K09773	COG1806	S	F:GO:0050660; C:GO:0016020	F:flavin adenine dinucleotide binding; C:membrane
Sedimenticola:g000109:NYS1_1:ctg000020:2614428-2615177	750	Stp1/IreP family PP2C-type Ser/Thr phosphatase [Candidatus Polarisedimenticolaceae bacterium]	-	COG0631	T	F:GO:0016740; F:GO:0140096	F:transferase activity; F:catalytic activity, acting on a protein
Sedimenticola:g001830:NYS4_2:ctg000020:2408007-2409362	1356	polynucleotide adenylyltransferase PcnB [Sedimenticola selenatireducens]	K00970	COG0617	J	F:GO:0016787; F:GO:0140096	F:hydrolase activity; F:catalytic activity, acting on a protein
Sedimenticola:g002462:NYS5_2:ctg000020:803520-805568	2049	CoB--CoM heterodisulfide reductase iron-sulfur subunit A family protein [Candidatus Polarisedimenticolaceae bacterium]	K03388	COG1148	C	P:GO:0016071; F:GO:0003723; F:GO:0016740	P:mRNA metabolic process; F:RNA binding; F:transferase activity
Sedimenticola:g004171:SYS3_1:ctg000020:1484420-1481547	2874	2-oxoglutarate dehydrogenase E1 component [Sedimenticola selenatireducens]	K00164	COG0567	C	F:GO:0016491	F:oxidoreductase activity
Sedimenticola:g002498:NYS5_3:ctg000020:1939852-1940325	474	response regulator [Thiolapillus brandeum]	K02658	COG0745	T	P:GO:0006091; F:GO:0016491	P:generation of precursor metabolites and energy; F:oxidoreductase activity
Sedimenticola:g000710:NYS1_4:ctg000020:4259910-4257823	2088	AsmA family protein [Candidatus Vondammii sp. HM_W22]	K07289	COG2982	M	P:GO:0000160	P:phosphorelay signal transduction system
Sedimenticola:g002888:NYS6_2:ctg000020:4279016-4278540	477	outer membrane lipid asymmetry maintenance protein MlaD [Sedimenticola selenatireducens]	K02067	COG1463	Q	C:GO:0016020	C:membrane
Sedimenticola:g001716:NYS4_1:ctg000020:3670989-3672023	1035	thioredoxin fold domain-containing protein [Sedimenticola selenatireducens] >TVO74260.1 thioredoxin [Sedimenticola selenatireducens] >TVT62590.1 thioredoxin [Sedimenticola selenatireducens]	-	COG2143	O	P:GO:0015914; C:GO:0016020	P:phospholipid transport; C:membrane
Sedimenticola:g005365:SYS5_2:ctg000020:4490158-4491084	927	tyrosine recombinase XerC [Candidatus Vondammii sp. HM_W22]	K03733	COG4973	D	-	-
Sedimenticola:g005398:SYS5_3:ctg000020:1118957-1117758	1200	AAA family ATPase [Halothiobacillaceae bacterium]	K02282	-	-	P:GO:0006310; P:GO:0007059; F:GO:0003677; F:GO:0140097	P:DNA recombination; P:chromosome segregation; F:DNA binding; F:catalytic activity, acting on DNA
Sedimenticola:g000019:NYS1_1:ctg000020:1297159-1301049	3891	phosphoribosylformylglycinamidine synthase [Candidatus Vondammii sp. HM_W22]	K01952	COG0046	F	P:GO:0000160	P:phosphorelay signal transduction system
Sedimenticola:g005157:SYS5_1:ctg000020:4184948-4183923	1026	glycosyltransferase family 4 protein [Thiohalomonas denitrificans] >SCZ67215.1 Fuc2NAc and GlcNAc transferase [Thiohalomonas denitrificans]	K13007	COG0472	M	P:GO:0006520; P:GO:0055086; P:GO:1901135; F:GO:0016874	P:amino acid metabolic process; P:nucleobase-containing small molecule metabolic process; P:carbohydrate derivative metabolic process; F:ligase activity
Sedimenticola:g001213:NYS3_3:ctg000020:4340334-4339567	768	hypothetical protein [Candidatus Thiodiazotropha taylori]	-	-	-	F:GO:0016740	F:transferase activity
Sedimenticola:g000385:NYS1_2:ctg000020:4162833-4163258	426	CopD family protein [Candidatus Vondammii sp. HM_W22]	K08973	COG1981	S	-	-
Sedimenticola:g003158:NYS7_1:ctg000020:2653921-2653157	765	AAA family ATPase [Candidatus Vondammii sp. HM_W22]	K03496	COG1192	D	F:GO:0016491; C:GO:0005886	F:oxidoreductase activity; C:plasma membrane
Sedimenticola:g000606:NYS1_4:ctg000020:1535964-1535158	807	cytochrome c biogenesis protein CcsA [Sedimenticola selenatireducens] >TVO75289.1 cytochrome C biogenesis protein [Sedimenticola selenatireducens] >TVT66858.1 cytochrome C biogenesis protein [Sedimenticola selenatireducens]	-	COG4137	S	-	-
Sedimenticola:g002325:NYS5_2:ctg000020:1416948-1416220	729	transporter substrate-binding domain-containing protein [Gammaproteobacteria bacterium]	K02030	COG0834	ET	P:GO:0065003	P:protein-containing complex assembly
Sedimenticola:g005496:SYS5_3:ctg000020:2744003-2744395	393	IS3 family transposase [Gammaproteobacteria bacterium]	-	COG2801	L	C:GO:0016020; C:GO:0016020	C:membrane; C:membrane
Sedimenticola:g004689:SYS3_2:ctg000020:3297751-3296147	1605	antiporter [Candidatus Reidiella endopervernicosa] >OOZ40770.1 antiporter [Solemya pervernicosa gill symbiont] >QKQ26396.1 antiporter [Candidatus Reidiella endopervernicosa]	K02575	COG2223	P	P:GO:0006310; F:GO:0003677; F:GO:0140097	P:DNA recombination; F:DNA binding; F:catalytic activity, acting on DNA
Sedimenticola:g003564:NYS7_3:ctg000020:2798816-2797926	891	type I-C CRISPR-associated protein Cas7/Csd2 [Gammaproteobacteria bacterium]	K19118	COG3649	L	P:GO:0055085; F:GO:0005215	P:transmembrane transport; F:transporter activity
Sedimenticola:g004151:SYS1_3:ctg000020:980005-979700	306	glutaredoxin 3 [Chromatiaceae bacterium] >MCP5443202.1 glutaredoxin 3 [Chromatiaceae bacterium]	K03676	COG0695	O	P:GO:0043571	P:maintenance of CRISPR repeat elements
Sedimenticola:g002352:NYS5_2:ctg000020:2099871-2101145	1275	(Fe-S)-binding protein [Chromatiales bacterium]	-	COG0247	C	F:GO:0016491; F:GO:0140096	F:oxidoreductase activity; F:catalytic activity, acting on a protein
Sedimenticola:g001889:NYS4_2:ctg000020:4048238-4048474	237	-	-	-	-	F:GO:0046872; F:GO:0051536	F:metal ion binding; F:iron-sulfur cluster binding
Sedimenticola:g004406:SYS3_2:ctg000020:1006762-1006004	759	inverse autotransporter beta domain-containing protein [Gammaproteobacteria bacterium] >MCP5136449.1 inverse autotransporter beta domain-containing protein [Gammaproteobacteria bacterium]	-	-	-	-	-
Sedimenticola:g002865:NYS6_2:ctg000020:3710661-3706585	4077	efflux RND transporter permease subunit [Candidatus Vondammii sp. HM_W22]	-	COG0841	V	-	-
Sedimenticola:g002940:NYS6_3:ctg000020:161581-161222	360	YajD family HNH nuclease [Candidatus Thiodiazotropha sp. 'RUGA']	-	COG1403	V	P:GO:0055085; F:GO:0005215; C:GO:0005886	P:transmembrane transport; F:transporter activity; C:plasma membrane
Sedimenticola:g004050:SYS1_3:ctg000020:2343822-2344538	717	ABC transporter ATP-binding protein [Gammaproteobacteria bacterium] >MCP5427074.1 ABC transporter ATP-binding protein [Chromatiaceae bacterium] >MCB1860715.1 ABC transporter ATP-binding protein [Gammaproteobacteria bacterium] >MCB1872259.1 ABC transporter ATP-binding protein [Gammaproteobacteria bacterium] >MCB1880002.1 ABC transporter ATP-binding protein [Gammaproteobacteria bacterium]	K01996	COG0410	E	F:GO:0016787	F:hydrolase activity
Sedimenticola:g000625:NYS1_4:ctg000020:2033579-2033397	183	OsmC family protein [Shewanella atlantica] >RTR33677.1 OsmC family peroxiredoxin [Shewanella atlantica]	-	COG1764	O	F:GO:0005215	F:transporter activity
Sedimenticola:g000829:NYS1_5:ctg000020:3015003-3016058	1056	mechanosensitive ion channel [Gammaproteobacteria bacterium]	K16052	COG0668	M	-	-
Sedimenticola:g003018:NYS6_3:ctg000020:360219-361442	1224	2-octaprenyl-6-methoxyphenyl hydroxylase [Candidatus Vondammii sp. HM_W22]	K03185	COG0654	CH	P:GO:0055085; C:GO:0005886	P:transmembrane transport; C:plasma membrane
Sedimenticola:g005544:SYS5_3:ctg000020:3321251-3321634	384	hypothetical protein B0D94_04500 [Candidatus Sedimenticola endophacoides] >OQX37757.1 hypothetical protein B0D96_01325 [Candidatus Sedimenticola endophacoides] >OQX38992.1 hypothetical protein B0D89_11680 [Candidatus Sedimenticola endophacoides] >OQX43883.1 hypothetical protein B0D86_06770 [Candidatus Sedimenticola endophacoides] >PUD98128.1 hypothetical protein C3L24_13340 [Candidatus Sedimentic…	-	-	-	F:GO:0016491	F:oxidoreductase activity
Sedimenticola:g000982:NYS3_2:ctg000020:2815109-2815462	354	radical SAM protein [Tistrella mobilis]	-	-	-	-	-
Sedimenticola:g004530:SYS3_2:ctg000020:2168883-2168725	159	hypothetical protein [bacterium]	-	-	-	F:GO:0005488	F:binding
Sedimenticola:g002013:NYS4_3:ctg000020:2749333-2748872	462	type II secretion system protein GspG [Sedimenticola sp.]	K02456	COG2165	U	-	-
Sedimenticola:g000879:NYS1_5:ctg000020:4483667-4484020	354	nucleotide pyrophosphohydrolase [Gammaproteobacteria bacterium] >MCP5428110.1 nucleotide pyrophosphohydrolase [Chromatiaceae bacterium] >MCB1871432.1 nucleotide pyrophosphohydrolase [Gammaproteobacteria bacterium] >MCB1878660.1 nucleotide pyrophosphohydrolase [Gammaproteobacteria bacterium] >MCB1904383.1 nucleotide pyrophosphohydrolase [Gammaproteobacteria bacterium]	K16904	COG1694	S	P:GO:0055085; C:GO:0005886	P:transmembrane transport; C:plasma membrane
Sedimenticola:g001219:NYS3_3:ctg000020:4418731-4419207	477	DUF494 domain-containing protein [Chloroflexi bacterium]	K03747	COG2922	S	P:GO:0055086; F:GO:0016787	P:nucleobase-containing small molecule metabolic process; F:hydrolase activity
Sedimenticola:g004126:SYS1_3:ctg000020:4461999-4462709	711	TIGR04211 family SH3 domain-containing protein [Solemya velesiana gill symbiont] >OOZ36586.1 hypothetical protein BOW51_06460 [Solemya velesiana gill symbiont]	-	-	-	-	-
Sedimenticola:g001922:NYS4_2:ctg000020:681359-682537	1179	alanine--glyoxylate aminotransferase family protein [Chromatiaceae bacterium]	K00830	COG0075	E	C:GO:0016020; C:GO:0016020	C:membrane; C:membrane
Sedimenticola:g002112:NYS5_1:ctg000020:1220314-1220832	519	peptide deformylase [Candidatus Vondammii sp. HM_W22]	K01462	COG0242	J	F:GO:0016740	F:transferase activity
Sedimenticola:g001279:NYS3_4:ctg000020:1771017-1770841	177	-	-	-	-	F:GO:0016787	F:hydrolase activity
Sedimenticola:g000922:NYS3_2:ctg000020:1592619-1592828	210	aerotaxis receptor Aer [Marinomonas sp. SBI22] >KZM46514.1 aerotaxis receptor Aer [Marinomonas sp. SBI8L]	-	-	-	-	-
Sedimenticola:g004677:SYS3_2:ctg000020:3104755-3104015	741	3-oxoacyl-ACP reductase FabG [Candidatus Vondammii sp. HM_W22]	K00059	COG1028	IQ	-	-
Sedimenticola:g001310:NYS3_4:ctg000020:2259027-2259467	441	flagellar export protein FliJ [gamma proteobacterium symbiont of Ctena orbiculata] >PVV20124.1 flagellar export protein FliJ [gamma proteobacterium symbiont of Ctena orbiculata]	K02413	COG2882	NOU	P:GO:0006629; F:GO:0016491	P:lipid metabolic process; F:oxidoreductase activity
Sedimenticola:g005192:SYS5_2:ctg000020:1119678-1119154	525	hypothetical protein B0D94_02675 [Candidatus Sedimenticola endophacoides] >OQX33021.1 hypothetical protein B0D96_12390 [Candidatus Sedimenticola endophacoides] >OQX41226.1 hypothetical protein B0D88_07935 [Candidatus Sedimenticola endophacoides] >OQX42564.1 hypothetical protein B0D89_01020 [Candidatus Sedimenticola endophacoides] >OQX47893.1 hypothetical protein B0D87_08340 [Candidatus Sedimentic…	-	-	-	P:GO:0009987; C:GO:0016020	P:cellular process; C:membrane
Sedimenticola:g000801:NYS1_5:ctg000020:2425505-2425804	300	MAG: HypC/HybG/HupF family hydrogenase formation chaperone [Sedimenticola sp.]	K04653	COG0298	O	C:GO:0016020; C:GO:0016020	C:membrane; C:membrane
Sedimenticola:g003714:SYS1_1:ctg000020:1998829-1998416	414	bacteriohemerythrin [Mariprofundus sp. KV]	K07216	COG2703	P	-	-
Sedimenticola:g003979:SYS1_2:ctg000020:615035-613893	1143	SpoIIE family protein phosphatase [Rhodospirillaceae bacterium]	K07315	COG2208	KT	F:GO:0046872	F:metal ion binding
Sedimenticola:g002265:NYS5_1:ctg000020:4087525-4086185	1341	dihydroorotase [Candidatus Vondammii sp. HM_W22]	K01465	COG0044	F	P:GO:0000160; F:GO:0004722	P:phosphorelay signal transduction system; F:protein serine/threonine phosphatase activity
Sedimenticola:g005134:SYS5_1:ctg000020:3442492-3441722	771	acyl-ACP--UDP-N-acetylglucosamine O-acyltransferase [Candidatus Vondammii sp. HM_W22]	K00677	COG1043	M	P:GO:0055086; F:GO:0016787	P:nucleobase-containing small molecule metabolic process; F:hydrolase activity
Sedimenticola:g000449:NYS1_3:ctg000020:1587464-1588234	771	hypothetical protein [Gammaproteobacteria bacterium]	-	-	-	P:GO:0006629; P:GO:1901135; F:GO:0016740	P:lipid metabolic process; P:carbohydrate derivative metabolic process; F:transferase activity
Sedimenticola:g002751:NYS6_1:ctg000020:844731-844501	231	hypothetical protein [Gammaproteobacteria bacterium]	-	-	-	-	-
Sedimenticola:g002029:NYS4_3:ctg000020:3193793-3194164	372	Mth938-like domain-containing protein [Gammaproteobacteria bacterium] >MCB1871937.1 Mth938-like domain-containing protein [Gammaproteobacteria bacterium] >MCB1878533.1 Mth938-like domain-containing protein [Gammaproteobacteria bacterium] >MCB1903502.1 Mth938-like domain-containing protein [Gammaproteobacteria bacterium] >MCP5448184.1 Mth938-like domain-containing protein [Chromatiaceae bacterium]	-	COG3737	S	C:GO:0016020	C:membrane
Sedimenticola:g001256:NYS3_4:ctg000020:1307275-1308111	837	sulfur oxidation c-type cytochrome SoxA [Sedimenticola thiotaurini]	K17222	COG3258	C	-	-
Sedimenticola:g001351:NYS3_4:ctg000020:3631333-3632409	1077	peptidoglycan DD-metalloendopeptidase family protein [Gammaproteobacteria bacterium]	-	-	-	P:GO:0006091; P:GO:0006790; F:GO:0016491; F:GO:0016740	P:generation of precursor metabolites and energy; P:sulfur compound metabolic process; F:oxidoreductase activity; F:transferase activity
Sedimenticola:g002916:NYS6_2:ctg000020:867978-868385	408	tol-pal system-associated acyl-CoA thioesterase [Sedimenticola sp.]	K07107	COG0824	S	F:GO:0005509	F:calcium ion binding
Sedimenticola:g005430:SYS5_3:ctg000020:154994-154206	789	ParA family protein [Solemya velesiana gill symbiont] >OOZ37570.1 chromosome partitioning protein [Solemya velesiana gill symbiont]	K03496	COG1192	D	F:GO:0016787	F:hydrolase activity
Sedimenticola:g001248:NYS3_4:ctg000020:1159473-1158550	924	ornithine carbamoyltransferase [Candidatus Vondammii sp. HM_W22]	K00611	COG0078	E	-	-
Sedimenticola:g002064:NYS4_3:ctg000020:4123616-4122489	1128	glutamate 5-kinase [Solemya velesiana gill symbiont] >OOZ36755.1 glutamate 5-kinase [Solemya velesiana gill symbiont]	K00931	COG0263	E	P:GO:0006520; F:GO:0016740	P:amino acid metabolic process; F:transferase activity
Sedimenticola:g005336:SYS5_2:ctg000020:3814488-3815069	582	BON domain-containing protein [Sedimenticola selenatireducens]	-	COG2823	S	P:GO:0006520; F:GO:0003723; F:GO:0016740	P:amino acid metabolic process; F:RNA binding; F:transferase activity
Sedimenticola:g002624:NYS6_1:ctg000020:1438817-1437102	1716	proline--tRNA ligase [Sedimenticola thiotaurini] >AKH20303.1 proline--tRNA ligase [Sedimenticola thiotaurini]	K01881	COG0442	J	-	-
Sedimenticola:g003687:SYS1_1:ctg000020:1427246-1426650	597	NAD(P)H:quinone oxidoreductase [Solemya velesiana gill symbiont] >OOZ34759.1 NAD(P)H:quinone oxidoreductase, type IV [Solemya velesiana gill symbiont]	K03809	COG0655	S	P:GO:0006399; P:GO:0006520; F:GO:0016787; F:GO:0016874; F:GO:0140098	P:tRNA metabolic process; P:amino acid metabolic process; F:hydrolase activity; F:ligase activity; F:catalytic activity, acting on RNA
Sedimenticola:g002446:NYS5_2:ctg000020:4523023-4524045	1023	anthranilate phosphoribosyltransferase [Sedimenticola selenatireducens] >TVO76699.1 anthranilate phosphoribosyltransferase [Sedimenticola selenatireducens] >TVT64142.1 anthranilate phosphoribosyltransferase [Sedimenticola selenatireducens]	K00766	COG0547	F	P:GO:0006091; F:GO:0016491	P:generation of precursor metabolites and energy; F:oxidoreductase activity
Sedimenticola:g001965:NYS4_3:ctg000020:1995930-1996304	375	MerR family DNA-binding transcriptional regulator [Sedimenticola selenatireducens] >PLX61659.1 MerR family DNA-binding transcriptional regulator [Sedimenticola selenatireducens]	-	COG0789	K	P:GO:0006520; F:GO:0016740	P:amino acid metabolic process; F:transferase activity
Sedimenticola:g001941:NYS4_3:ctg000020:1087498-1088721	1224	argininosuccinate synthase [Thiolapillus brandeum] >BAO45285.1 argininosuccinate synthase [Thiolapillus brandeum]	K01940	COG0137	E	P:GO:0006355; F:GO:0003677	P:regulation of DNA-templated transcription; F:DNA binding
Sedimenticola:g004727:SYS3_2:ctg000020:3629143-3630102	960	hypothetical protein [Gammaproteobacteria bacterium]	-	-	-	P:GO:0006520; F:GO:0016874	P:amino acid metabolic process; F:ligase activity
Sedimenticola:g000201:NYS1_1:ctg000020:4001701-4002714	1014	glycosyltransferase family 2 protein [Imhoffiella purpurea] >EXJ14075.1 Glycosyl transferase, family 2 [Imhoffiella purpurea]	-	COG0463	M	-	-
Sedimenticola:g003305:NYS7_2:ctg000020:1980038-1981048	1011	MAG: RNA polymerase sigma factor RpoS [Sedimenticola sp.]	K03087	COG0568	K	F:GO:0016740	F:transferase activity
Sedimenticola:g001972:NYS4_3:ctg000020:2095944-2092660	3285	ribonucleoside-diphosphate reductase [Sedimenticola selenatireducens] >TVO70436.1 ribonucleoside-diphosphate reductase [Sedimenticola selenatireducens] >TVT63013.1 ribonucleoside-diphosphate reductase [Sedimenticola selenatireducens]	K00525	COG0209	F	F:GO:0003677; F:GO:0140110	F:DNA binding; F:transcription regulator activity
Sedimenticola:g001829:NYS4_2:ctg000020:238469-240271	1803	Na/Pi symporter [Candidatus Reidiella endopervernicosa] >OOZ40750.1 sodium:phosphate symporter [Solemya pervernicosa gill symbiont] >QKQ26420.1 Na/Pi cotransporter family protein [Candidatus Reidiella endopervernicosa]	K03324	COG1283	P	P:GO:0006260; P:GO:0051604; F:GO:0016491; F:GO:0016787	P:DNA replication; P:protein maturation; F:oxidoreductase activity; F:hydrolase activity
Sedimenticola:g002295:NYS5_1:ctg000020:580974-581147	174	heme exporter protein CcmD [Solemya velesiana gill symbiont] >OOZ37329.1 heme exporter protein CcmD [Solemya velesiana gill symbiont]	K02196	-	-	P:GO:0055085; F:GO:0005215; C:GO:0005886	P:transmembrane transport; F:transporter activity; C:plasma membrane
Sedimenticola:g002231:NYS5_1:ctg000020:3419729-3417819	1911	threonine--tRNA ligase [Candidatus Vondammii sp. HM_W22]	K01868	COG0441	J	P:GO:0065003; C:GO:0005886	P:protein-containing complex assembly; C:plasma membrane
Sedimenticola:g002339:NYS5_2:ctg000020:1769667-1769302	366	response regulator [Nitrospina sp.] >MBT6717802.1 response regulator [Nitrospina sp.]	K11443	COG0745	T	P:GO:0006399; P:GO:0006520; F:GO:0003723; F:GO:0016874; F:GO:0140098	P:tRNA metabolic process; P:amino acid metabolic process; F:RNA binding; F:ligase activity; F:catalytic activity, acting on RNA
Sedimenticola:g000483:NYS1_3:ctg000020:2309114-2309503	390	TPA: sugar ABC transporter substrate-binding protein [Sulfuricurvum kujiense]	-	COG1879	G	P:GO:0023052	P:signaling
Sedimenticola:g003798:SYS1_1:ctg000020:3703345-3702710	636	AAA family ATPase [Chromatiales bacterium]	K03496	COG1192	D	P:GO:0055085; C:GO:0055052	P:transmembrane transport; C:ATP-binding cassette (ABC) transporter complex, substrate-binding subunit-containing
Sedimenticola:g005490:SYS5_3:ctg000020:26934-27179	246	hypothetical protein [Sedimenticola selenatireducens] >TVO76733.1 hypothetical protein FHP88_04730 [Sedimenticola selenatireducens] >TVT64176.1 hypothetical protein FHK78_07975 [Sedimenticola selenatireducens]	-	COG5455	S	-	-
Sedimenticola:g003707:SYS1_1:ctg000020:1767111-1766053	1059	V-type ATPase subunit [Gammaproteobacteria bacterium]	K02119	COG1527	C	-	-
Sedimenticola:g001044:NYS3_2:ctg000020:4328281-4328565	285	hypothetical protein [Pseudomonadales bacterium]	-	-	-	P:GO:0006811	P:monoatomic ion transport
Sedimenticola:g000410:NYS1_2:ctg000020:567774-567358	417	cupin domain-containing protein [Gammaproteobacteria bacterium]	-	COG0662	G	F:GO:0016740	F:transferase activity
Sedimenticola:g004926:SYS3_3:ctg000020:3201751-3200945	807	tryptophan synthase subunit alpha [Sedimenticola selenatireducens] >PLX63521.1 tryptophan synthase subunit alpha [Sedimenticola selenatireducens]	K01695	COG0159	E	-	-
Sedimenticola:g004341:SYS3_1:ctg000020:4038789-4038121	669	response regulator transcription factor [Sedimenticola selenatireducens]	-	COG0745	K	P:GO:0006520; F:GO:0016829	P:amino acid metabolic process; F:lyase activity
Sedimenticola:g003381:NYS7_2:ctg000020:3338074-3337445	630	response regulator transcription factor [Actinobacteria bacterium]	-	COG2197	K	P:GO:0006355; P:GO:0023052; F:GO:0003677	P:regulation of DNA-templated transcription; P:signaling; F:DNA binding
Sedimenticola:g004652:SYS3_2:ctg000020:2948052-2947468	585	hypothetical protein [Candidatus Thiodiazotropha lotti]	-	-	-	P:GO:0000160; P:GO:0006355; F:GO:0003677	P:phosphorelay signal transduction system; P:regulation of DNA-templated transcription; F:DNA binding
Sedimenticola:g002002:NYS4_3:ctg000020:2563622-2564266	645	methyltransferase domain-containing protein [endosymbiont of Lamellibrachia barhami]	-	COG0500	Q	-	-
Sedimenticola:g004544:SYS3_2:ctg000020:2309970-2310404	435	substrate-binding domain-containing protein [Gammaproteobacteria bacterium]	-	COG1879	G	F:GO:0016740	F:transferase activity
Sedimenticola:g003255:NYS7_1:ctg000020:91856-93241	1386	sigma-54 dependent transcriptional regulator [endosymbiont of Riftia pachyptila] >EGV50251.1 transcriptional regulatory protein zraR [endosymbiont of Riftia pachyptila (vent Ph05)]	K02481	COG2204	T	-	-
Sedimenticola:g000465:NYS1_3:ctg000020:198526-198176	351	nucleoside triphosphate pyrophosphohydrolase family protein [Candidatus Vondammii sp. HM_W22]	-	-	S	P:GO:0006355; P:GO:0023052; F:GO:0003677	P:regulation of DNA-templated transcription; P:signaling; F:DNA binding
Sedimenticola:g003125:NYS7_1:ctg000020:1978553-1979131	579	VTT domain-containing protein [Candidatus Vondammii sp. HM_W22]	-	COG1238	S	-	-
Sedimenticola:g001533:NYS3_5:ctg000020:3165907-3164792	1116	peptide-methionine (R)-S-oxide reductase MsrB [Gammaproteobacteria bacterium]	K12267	COG0225	O	C:GO:0016020	C:membrane
Sedimenticola:g001725:NYS4_1:ctg000020:3982949-3982623	327	DUF2782 domain-containing protein [Sedimenticola thiotaurini]	-	-	S	F:GO:0016491	F:oxidoreductase activity
Sedimenticola:g001464:NYS3_5:ctg000020:200593-198521	2073	glycine--tRNA ligase subunit beta [Solemya velesiana gill symbiont] >OOZ37545.1 glycine--tRNA ligase subunit beta [Solemya velesiana gill symbiont]	K01879	COG0751	J	-	-
Sedimenticola:g001673:NYS4_1:ctg000020:2486178-2487125	948	quinol dehydrogenase ferredoxin subunit NapH [Sedimenticola thiotaurini]	K02574	COG0348	C	P:GO:0006399; P:GO:0006520; F:GO:0016874; F:GO:0140098	P:tRNA metabolic process; P:amino acid metabolic process; F:ligase activity; F:catalytic activity, acting on RNA
Sedimenticola:g000668:NYS1_4:ctg000020:3170698-3169838	861	HDOD domain-containing protein [Sedimenticola selenatireducens]	-	COG1639	T	F:GO:0046872; F:GO:0051539; C:GO:0016020	F:metal ion binding; F:4 iron, 4 sulfur cluster binding; C:membrane
Sedimenticola:g003428:NYS7_2:ctg000020:4397166-4397531	366	response regulator [Gammaproteobacteria bacterium]	-	COG0745	T	F:GO:0016787	F:hydrolase activity
Sedimenticola:g002878:NYS6_2:ctg000020:4050891-4051772	882	protease HtpX [Solemya velesiana gill symbiont] >OOZ37858.1 zinc metalloprotease HtpX [Solemya velesiana gill symbiont]	K03799	COG0501	O	P:GO:0000160	P:phosphorelay signal transduction system
Sedimenticola:g005466:SYS5_3:ctg000020:2236412-2237386	975	MucB/RseB C-terminal domain-containing protein [Sedimenticola selenatireducens]	K03598	COG3026	T	F:GO:0016787; F:GO:0140096; C:GO:0005886	F:hydrolase activity; F:catalytic activity, acting on a protein; C:plasma membrane
Sedimenticola:g002786:NYS6_2:ctg000020:1977097-1976528	570	Smr/MutS family protein [Candidatus Vondammii sp. HM_W22]	-	COG2840	S	C:GO:0042597	C:periplasmic space
Sedimenticola:g000382:NYS1_2:ctg000020:4035177-4036289	1113	hypothetical protein B0D96_01575 [Candidatus Sedimenticola endophacoides] >OQX49003.1 hypothetical protein B0D87_02695 [Candidatus Sedimenticola endophacoides]	-	COG0346	E	-	-
Sedimenticola:g002089:NYS4_3:ctg000020:613779-613351	429	hypothetical protein BOV91_07100, partial [Solemya velum gill symbiont]	K04757	COG2172	T	-	-
Sedimenticola:g003006:NYS6_3:ctg000020:3416776-3415745	1032	phenylalanine--tRNA ligase subunit alpha [Candidatus Vondammii sp. HM_W22]	K01889	COG0016	J	F:GO:0004722	F:protein serine/threonine phosphatase activity
Sedimenticola:g000511:NYS1_3:ctg000020:3082408-3079910	2499	ribonuclease R [Candidatus Vondammii sp. HM_W22]	K12573	COG0557	K	P:GO:0006399; P:GO:0006520; F:GO:0003723; F:GO:0016874; F:GO:0140098	P:tRNA metabolic process; P:amino acid metabolic process; F:RNA binding; F:ligase activity; F:catalytic activity, acting on RNA
Sedimenticola:g001799:NYS4_2:ctg000020:1690153-1688903	1251	MAG: glucose-1-phosphate adenylyltransferase [Gammaproteobacteria bacterium (ex Lamellibrachia satsuma)] >RRS31572.1 glucose-1-phosphate adenylyltransferase [Gammaproteobacteria bacterium (ex Lamellibrachia satsuma)] >RRS35748.1 glucose-1-phosphate adenylyltransferase [Gammaproteobacteria bacterium (ex Lamellibrachia satsuma)]	K00975	COG0448	H	F:GO:0003723; F:GO:0016787; F:GO:0140098; C:GO:0005829	F:RNA binding; F:hydrolase activity; F:catalytic activity, acting on RNA; C:cytosol
Sedimenticola:g001173:NYS3_3:ctg000020:372337-373551	1215	trypsin-like serine protease [Marisediminitalea aggregata] >MCP4524867.1 trypsin-like serine protease [Aestuariibacter sp.] >MCP4948584.1 trypsin-like serine protease [Aestuariibacter sp.] >MCP9477875.1 trypsin-like serine protease [Marisediminitalea aggregata]	-	-	-	P:GO:0005975; P:GO:0006091; F:GO:0016740	P:carbohydrate metabolic process; P:generation of precursor metabolites and energy; F:transferase activity
Sedimenticola:g003728:SYS1_1:ctg000020:2275834-2276196	363	response regulator [Gammaproteobacteria bacterium] >MBU1655312.1 response regulator [Gammaproteobacteria bacterium] >MBU1961457.1 response regulator [Gammaproteobacteria bacterium]	K03413	COG0745	KT	P:GO:0006508; F:GO:0004252; C:GO:0016020; C:GO:0016020	P:proteolysis; F:serine-type endopeptidase activity; C:membrane; C:membrane
Sedimenticola:g003640:NYS7_3:ctg000020:4411976-4411413	564	DUF4390 domain-containing protein [Sedimenticola thiotaurini]	-	-	S	P:GO:0023052	P:signaling
Sedimenticola:g005096:SYS5_1:ctg000020:2517728-2520037	2310	DNA translocase FtsK 4TM domain-containing protein [Candidatus Vondammii sp. HM_W22]	K03466	COG1674	D	-	-
Sedimenticola:g003482:NYS7_3:ctg000020:1391574-1392434	861	DUF4743 domain-containing protein [Sedimenticola sp.]	-	COG1443	I	P:GO:0007059; F:GO:0003677; F:GO:0016853; F:GO:0140097; F:GO:0140657; C:GO:0005886	P:chromosome segregation; F:DNA binding; F:isomerase activity; F:catalytic activity, acting on DNA; F:ATP-dependent activity; C:plasma membrane
Sedimenticola:g003737:SYS1_1:ctg000020:2520113-2520742	630	outer membrane lipoprotein chaperone LolA [Candidatus Vondammii sp. HM_W22]	K03634	COG2834	M	F:GO:0003824	F:catalytic activity
Sedimenticola:g000198:NYS1_1:ctg000020:3994985-3996031	1047	ArsJ-associated glyceraldehyde-3-phosphate dehydrogenase [Candidatus Reidiella endopervernicosa] >OOZ38344.1 type I glyceraldehyde-3-phosphate dehydrogenase [Solemya pervernicosa gill symbiont] >QKQ26545.1 ArsJ-associated glyceraldehyde-3-phosphate dehydrogenase [Candidatus Reidiella endopervernicosa]	K25224	COG0057	G	P:GO:0042953; P:GO:0044874; C:GO:0016020; C:GO:0042597	P:lipoprotein transport; P:lipoprotein localization to outer membrane; C:membrane; C:periplasmic space
Sedimenticola:g004930:SYS3_3:ctg000020:3267402-3267929	528	TlpA family protein disulfide reductase [Gammaproteobacteria bacterium]	-	COG0526	CO	P:GO:0005975; F:GO:0016491	P:carbohydrate metabolic process; F:oxidoreductase activity
Sedimenticola:g003772:SYS1_1:ctg000020:3175828-3177267	1440	ImmA/IrrE family metallo-endopeptidase [Sedimenticola thiotaurini]	K21686	COG1396	K	F:GO:0016209; F:GO:0016491	F:antioxidant activity; F:oxidoreductase activity
Sedimenticola:g003424:NYS7_2:ctg000020:4335985-4336383	399	haloacid dehalogenase type II [Sedimenticola thiotaurini]	K01560	COG1011	S	P:GO:0006355; F:GO:0003677	P:regulation of DNA-templated transcription; F:DNA binding
Sedimenticola:g001212:NYS3_3:ctg000020:4333251-4332793	459	WxcM-like domain-containing protein [Flavobacteriaceae bacterium]	-	COG0662	G	F:GO:0016787	F:hydrolase activity
Sedimenticola:g000748:NYS1_5:ctg000020:102662-100917	1746	SPOR domain-containing protein [Sedimenticola selenatireducens]	-	-	-	F:GO:0016853	F:isomerase activity
Sedimenticola:g001053:NYS3_2:ctg000020:602062-602628	567	chorismate--pyruvate lyase [Solemya velesiana gill symbiont]	K03181	COG3161	H	F:GO:0042834; C:GO:0016020; C:GO:0016020	F:peptidoglycan binding; C:membrane; C:membrane
Sedimenticola:g003977:SYS1_2:ctg000020:605664-605212	453	polyhydroxyalkanoate synthesis repressor PhaR [Sedimenticola selenatireducens] >TVO71935.1 polyhydroxyalkanoate synthesis repressor PhaR [Sedimenticola selenatireducens] >TVT66315.1 polyhydroxyalkanoate synthesis repressor PhaR [Sedimenticola selenatireducens]	-	COG5394	S	F:GO:0016829	F:lyase activity
Sedimenticola:g001910:NYS4_2:ctg000020:4453788-4455761	1974	-	-	-	-	P:GO:0006355	P:regulation of DNA-templated transcription
Sedimenticola:g000996:NYS3_2:ctg000020:3178883-3178101	783	hypothetical protein B0D94_05540 [Candidatus Sedimenticola endophacoides] >OQX33622.1 hypothetical protein B0D96_11300 [Candidatus Sedimenticola endophacoides] >OQX40163.1 hypothetical protein B0D88_08890 [Candidatus Sedimenticola endophacoides] >OQX41096.1 hypothetical protein B0D89_05315 [Candidatus Sedimenticola endophacoides] >OQX46761.1 hypothetical protein B0D86_01105 [Candidatus Sedimentic…	-	-	-	-	-
Sedimenticola:g005204:SYS5_2:ctg000020:1262226-1261369	858	HDOD domain-containing protein [Gammaproteobacteria bacterium]	-	COG1639	T	-	-
Sedimenticola:g000604:NYS1_4:ctg000020:1492993-1493382	390	flagellar basal body rod protein FlgB [Solemya velesiana gill symbiont] >OOZ37710.1 flagellar basal-body rod protein FlgB [Solemya velesiana gill symbiont]	K02387	COG1815	N	-	-
Sedimenticola:g005231:SYS5_2:ctg000020:1715902-1715021	882	phosphoribulokinase [Gammaproteobacteria bacterium]	K00855	COG3954	C	P:GO:0048870; C:GO:0043226	P:cell motility; C:organelle
Sedimenticola:g002634:NYS6_1:ctg000020:1728842-1730347	1506	transcription termination factor NusA [Solemya velesiana gill symbiont] >OOZ36971.1 transcription termination/antitermination protein NusA [Solemya velesiana gill symbiont]	K02600	COG0195	K	P:GO:0005975; F:GO:0016740	P:carbohydrate metabolic process; F:transferase activity
Sedimenticola:g005143:SYS5_1:ctg000020:3705474-3704716	759	hypothetical protein [Candidatus Vondammii sp. HM_W22]	-	COG3026	T	F:GO:0003723; F:GO:0045182; F:GO:0140110	F:RNA binding; F:translation regulator activity; F:transcription regulator activity
Sedimenticola:g001726:NYS4_1:ctg000020:3987566-3988099	534	YeeE/YedE family protein [bacterium]	-	-	-	-	-
Sedimenticola:g000459:NYS1_3:ctg000020:1807485-1809578	2094	flagellar biosynthesis protein FlhA [Solemya velesiana gill symbiont] >OOZ37238.1 flagellar biosynthesis protein FlhA [Solemya velesiana gill symbiont]	K02400	COG1298	N	C:GO:0005886	C:plasma membrane
Sedimenticola:g000597:NYS1_4:ctg000020:1234589-1233921	669	HAD-IB family hydrolase [Candidatus Vondammii sp. HM_W22]	-	COG0560	E	C:GO:0005886	C:plasma membrane
Sedimenticola:g003998:SYS1_3:ctg000020:1241100-1240825	276	nitrate ABC transporter substrate-binding protein [Methylophaga sp. 42_25_T18] >OUR88528.1 nitrate ABC transporter substrate-binding protein [Methylophaga sp. 42_8_T64]	-	-	-	F:GO:0016787	F:hydrolase activity
Sedimenticola:g000008:NYS1_1:ctg000020:1194941-1193229	1713	type IV-A pilus assembly ATPase PilB [Sedimenticola thiotaurini]	K02652	COG2804	NU	-	-
Sedimenticola:g004507:SYS3_2:ctg000020:1978925-1979821	897	peptidoglycan DD-metalloendopeptidase family protein [Sedimenticola selenatireducens] >TVO76277.1 peptidoglycan DD-metalloendopeptidase family protein [Sedimenticola selenatireducens] >TVT61387.1 peptidoglycan DD-metalloendopeptidase family protein [Sedimenticola selenatireducens]	K06194	COG4942	D	F:GO:0016787; F:GO:0140657	F:hydrolase activity; F:ATP-dependent activity
Sedimenticola:g001493:NYS3_5:ctg000020:2337355-2338185	831	tRNA cyclic N6-threonylcarbamoyladenosine(37) synthase TcdA [Chromatiales bacterium]	K22132	COG1179	H	C:GO:0016020; C:GO:0016020	C:membrane; C:membrane
[truncated: 4,285 more rows]

[truncated: 1 more sheets: Table S11]
