# Supplementary material for: Intricate chemosymbiosis in a widespread shallow-water thyasirid clam
Source: Sci Adv. 2026 Mar 4;12(10):eadw8163. doi: 10.1126/sciadv.adw8163 (PMC12959385; doi:10.1126/sciadv.adw8163)
Supplement: Supplementary file 3 — Supplementary commands [file sciadv.adw8163_supplementary_commands.zip]

Archive with 1 entries (1 files):
- adw8163_supplementary_commands.txt
