# Supplementary material for: Intricate chemosymbiosis in a widespread shallow-water thyasirid clam
Source: Sci Adv. 2026 Mar 4;12(10):eadw8163. doi: 10.1126/sciadv.adw8163 (PMC12959385; doi:10.1126/sciadv.adw8163)
Supplement: Supplementary file 3 — Supplementary commands [file sciadv.adw8163_supplementary_commands.zip › adw8163_supplementary_commands.txt]

Bioinformatic commands used in this study

#16S rRNA gene analysis using the QIIME2
qiime tools import \
  --type 'SampleData[PairedEndSequencesWithQuality]' \
  --input-path manifest \
  --output-path SampleData.qza \
  --input-format PairedEndFastqManifestPhred33V2 

qiime dada2 denoise-paired \
  --i-demultiplexed-seqs SampleData.qza \
  --p-n-threads 60 \
  --p-chimera-method pooled \
  --p-trunc-len-f 0 --p-trunc-len-r 0 \
  --o-table dada2-table.qza \
  --o-representative-sequences dada2-rep-seqs.qza \
  --o-denoising-stats denoising-stats.qza 

qiime tools export \
  --input-path dada2-table.qza \
  --output-path phyloseq
biom convert \
  -i phyloseq/feature-table.biom \
  -o phyloseq/otu_table.tsv \
  --to-tsv
cd phyloseq; sed -i '1d' otu_table.tsv
sed -i 's/#OTU ID/ASV/' otu_table.tsv
sz otu_table.tsv
rm *

biom convert -i otu_table.tsv -o feature-table.biom --to-hdf5 --table-type="OTU table"
qiime tools import \
  --input-path feature-table.biom \
  --type 'FeatureTable[Frequency]' \
  --input-format BIOMV210Format \
  --output-path otu_table.qza
cd ..
qiime tools export \
  --input-path dada2-rep-seqs.qza \
  --output-path phyloseq
cd phyloseq
less dna-sequences.fasta |paste - -|sed '1i ASVID,seq' > rep.fa
sz rep.fa

less rep.xls|sed '1d'|sed 's/"//g'|\
sed 's/\r//g'|tr "\t" "\n" > rep-seqs.fasta
qiime tools import \
  --type 'FeatureData[Sequence]' \
  --input-path rep-seqs.fasta \
  --output-path rep-seqs.qza

qiime feature-classifier classify-sklearn \
  --i-classifier /home/menggongli/software/database/silva/silva_132_99_16S_V3-V4.qza \
  --i-reads rep-seqs.qza \
  --p-confidence 0.8 \
  --o-classification taxonomy.qza 
  
qiime tools export \
  --input-path taxonomy.qza \
  --output-path taxonomy

#Reads trimming
java -jar trimmomatic-0.39.jar PE -phred33 -threads 10 fq1 fq2 p_fq1 up_fq1 p_fq2 up_fq2 ILLUMINACLIP:/home/share/Trimmomatic-0.39/adapters/TruSeq3-PE-2.fa:2:30:10 LEADING:20 TRAILING:20 SLIDINGWINDOW:4:15 MINLEN:100

#Mitogenome assembly using NOVOPlasty 
perl NOVOPlasty4.2.pl -c config.txt

#Assembly using megahit
megahit --min-contig-len 1000 -t 15 -1 fq1 -2 fq2 -o out --k-list 21,29,39,59,79,99,141

#Binning using maxbin2
run_MaxBin.pl -contig final.contigs.fa -reads ../../../00.clean_data/6-G_1.clean.fq -
reads1.2 ../../../00.clean_data/6-G_2.clean.fq -out 1.5k_maxbin_out -thread 5 -min_contig_length 1500

##Decontamination using the following pipeline
# Mapping using bowtie2
bowtie2-build genome.fa index
bowtie2 -p 20 -x index -1 ../../00.clean_data/6-G_1.clean.fq -2 ../../00.clean_data/6-G_2.clean.fq - S T3_oligoA.sam

#samtools
samtools view -@ 10 -bS sam > bam samtools sort -@ 10 bam -o sort.bam samtools index sort.bam

#blobtools
blastn -db /home/share/database/nt/nt -query bin.fa -outfmt '6 qseqid staxids bitscore std' - max_target_seqs 1 -max_hsps 1 -evalue 1e-25 -num_threads 20 -out T3_blobtools.ncbi.blastn.nt.out
blobtools create -i 1bin.fa -b sort.bam -t out	-o out_blobtools && \blobtools view -i blobtools.blobDB.json && \blobtools plot -i blobtools.blobDB.json --format png

#Genome quality assessment using CheckM2
checkm2 predict --threads 30 --input <folder_with_bins> --output-directory <output_folder>

#ONT data assembly using NextDenovo 
ls ultra-long-ont.fastq.gz > input.fofn
~/software/NextDenovo/bin/seq_stat -g 4Mb -d 45 -f 5kb input.fofn nextDenovo run.cfg

#Polish using NextPolish
a) Prepare sgs_fofn:
ls reads1_R1.fq reads1_R2.fq reads2_R1.fq reads2_R2.fq > sgs.fofn
b) Create run.cfg��
task = best	genome=input.genome.fa	sgs_fofn = sgs.fofn bash	nextPolish run.cfg

#Genome taxonomy using
gtdbtk classify_wf --genome_dir 00_genomes/ --out_dir 01_genomes_gtdb --cpus 20

#ANI calculate using FastANI
fastANI --ql [QUERY_LIST] --rl [REFERENCE_LIST] -o [OUTPUT_FILE]

#Genome annotation using Prokka
prokka fasta --outdir out --prefix Giho2 --metagenome --kingdom Bacteria --cpus 20

#Pangenome generation using PanPhlAn
python panphlan/panphlan_profiling.py -i map_results/ \
--o_matrix result_profile.tsv \
-p Sedimenticola/Sedimenticola_pangenome.tsv \
--add_ref

#Pangenome annotation using DIAMOND blast against NR database 
diamond blastx --query pan_genome_reference.fa --db
/home/share/Database/nr_20220901/diamond/nr_20220901_diamond_db.dmnd \
--out diamond_blastx_nr_fmt5 --outfmt 5 \
--evalue 1e-5 --max-target-seqs 20 --threads 40

#Strain decomposition using StrainPanDA
/home/yunlongli/Software/StrainPanDA/main.nf -profile docker
--ref_path Sedimenticola-thyasira-20230801/ \
--path loop_genome_data \
--ref_list loop_genome_species_list.txt


#Pipeline of Phylogenomics analysis:
python3 ~/VEHoP-1.0/VEHoP.py -i pep4 -p prefix -t 60 -l 50

#Spatial metabarcode analysis
#make reference
/home/yunlongli/Software/saw-8.0.2/bin/saw makeRef --genome Thyasira_tokunagai.host_16SA --gtf Thyasira_tokunagai.host_symA.gtf --fasta Thyasira_tokunagai.host_symA.fasta --threads-num 80

#mapping first time
/home/yunlongli/Software/saw-8.0.2/bin/saw count \
        --id=G-phylotype\
        --sn=A05130E6 \
        --omics=transcriptomics \
        --kit-version="Stereo-seq N FFPE V1.0" \
        --sequencing-type="PE75_25+59" \
        --chip-mask=/home/yunlongli/Project/Thyasira/Thyasira_tokunagai/Spatial-Novogene/A05130E6/mask_file/A05130E6.barcodeToPos.h5 \
        --organism=Thyasira_tokunagai \
        --tissue=gill \
        --threads-num=40 \
        --fastqs=/home/yunlongli/Project/Thyasira/Thyasira_tokunagai/Spatial-Novogene/A05130E6-transcript/raw_reads/
        --reference=/home/yunlongli/Project/Thyasira/Thyasira_tokunagai/Spatial-Novogene/reference-revised-A/Thyasira_tokunagai.host_symA \
        --image=/home/yunlongli/Project/Thyasira/Thyasira_tokunagai/Spatial-Novogene/A05130E6/images/A05130E6_ssDNA.tiff

#Extract A/G type-reads
import sys
import os
import glob

bams = glob.glob('*.bam')

with open('16S-A.fasta') as file:
    seq_A = file.read().split('\n',1)[1].replace('\n','')

with open('16S-G.fasta') as file:
    seq_G = file.read().split('\n',1)[1].replace('\n','')

for bam in bams:
    pre = bam.split('.')[0].rsplit('_',1)[0]
    out_list_A = bam.replace('.bam','.region.A.list')
    out_list_G = bam.replace('.bam','.region.G.list')
    list_A = []
    list_G = []
    if os.path.isfile(bam+'.bai') is False:
        os.system('samtools index '+bam)
    out_sam = bam.replace('.bam','.region.sam')
    if os.path.isfile(out_sam) is False:
        cmd = 'samtools view '+bam+' SOB_A:943-963 > '+out_sam
        os.system(cmd)
    if os.path.isfile(out_list_A) is False and os.path.isfile(out_list_G) is False:
        with open(out_sam) as file:
            for line in file:
                if 'NH:i:1' in line:
                    n = line.strip('\n').split('\t')
                    if n[4] == '255' and 907<= int(n[3]) <= 953:
                        if n[9] in seq_A:
                            list_A.append(n[0])
                            list_A.append(n[0]+'/1')
                            list_A.append(n[0]+'/2')
                        if n[9] in seq_G:
                            list_G.append(n[0])
                            list_G.append(n[0]+'/1')
                            list_G.append(n[0]+'/2')

        with open(out_list_A,'w') as out:
            out.write('\n'.join(list_A)+'\n')
        os.system('grep -f '+out_list_A+' '+out_sam+' > '+bam.replace('.bam','.region.A.sam'))
        with open(out_list_G,'w') as out:
            out.write('\n'.join(list_G)+'\n')
        os.system('grep -f '+out_list_G+' '+out_sam+' > '+bam.replace('.bam','.region.G.sam'))
    reads_pwd = '/home/yunlongli/Project/Thyasira/Thyasira_tokunagai/Spatial-Novogene/A05130E6/raw_reads/'
    A_fq1 = pre+'_1.A.fq'
    A_fq2 = pre+'_2.A.fq'
    G_fq1 = pre+'_1.G.fq'
    G_fq2 = pre+'_2.G.fq'
    seqkit_cmd_1 = 'seqkit grep -f '+out_list_A+' '+reads_pwd+pre+'_1.fq.gz > '+A_fq1+' &'
    seqkit_cmd_2 = 'seqkit grep -f '+out_list_A+' '+reads_pwd+pre+'_2.fq.gz > '+A_fq2+' &'
    seqkit_cmd_3 = 'seqkit grep -f '+out_list_G+' '+reads_pwd+pre+'_1.fq.gz > '+G_fq1+' &'
    seqkit_cmd_4 = 'seqkit grep -f '+out_list_G+' '+reads_pwd+pre+'_2.fq.gz > '+G_fq2+' &'
    if os.path.isfile(A_fq1) is False or os.path.getsize(A_fq1) < 1000:
        os.system(seqkit_cmd_1)
    if os.path.isfile(A_fq2) is False or os.path.getsize(A_fq2) < 1000:
        os.system(seqkit_cmd_2)
    if os.path.isfile(G_fq1) is False or os.path.getsize(G_fq1) < 1000:
        os.system(seqkit_cmd_3)
    if os.path.isfile(G_fq2) is False or os.path.getsize(G_fq1) < 1000:
        os.system(seqkit_cmd_4)

#For A-type
/home/yunlongli/Software/saw-8.0.2/bin/saw count \
        --id=A-phylotype\
        --sn=A05130E6 \
        --omics=transcriptomics \
        --kit-version="Stereo-seq N FFPE V1.0" \
        --sequencing-type="PE75_25+59" \
        --chip-mask=/home/yunlongli/Project/Thyasira/Thyasira_tokunagai/Spatial-Novogene/A05130E6/mask_file/A05130E6.barcodeToPos.h5 \
        --organism=Thyasira_tokunagai \
        --tissue=gill \
        --threads-num=40 \
        --fastqs=/home/yunlongli/Project/Thyasira/Thyasira_tokunagai/Spatial-Novogene/A05130E6-transcript/raw_reads_A\
        --reference=/home/yunlongli/Project/Thyasira/Thyasira_tokunagai/Spatial-Novogene/A05130E6-transcript/reference/Thyasira_tokunagai.trinity_16S \
        --image=/home/yunlongli/Project/Thyasira/Thyasira_tokunagai/Spatial-Novogene/A05130E6/images/A05130E6_ssDNA.tiff

#For G-type
/home/yunlongli/Software/saw-8.0.2/bin/saw count \
        --id=G-phylotype\
        --sn=A05130E6 \
        --omics=transcriptomics \
        --kit-version="Stereo-seq N FFPE V1.0" \
        --sequencing-type="PE75_25+59" \
        --chip-mask=/home/yunlongli/Project/Thyasira/Thyasira_tokunagai/Spatial-Novogene/A05130E6/mask_file/A05130E6.barcodeToPos.h5 \
        --organism=Thyasira_tokunagai \
        --tissue=gill \
        --threads-num=40 \
        --fastqs=/home/yunlongli/Project/Thyasira/Thyasira_tokunagai/Spatial-Novogene/A05130E6-transcript/raw_reads_G\
        --reference=/home/yunlongli/Project/Thyasira/Thyasira_tokunagai/Spatial-Novogene/A05130E6-transcript/reference-G/Thyasira_tokunagai.trinity_16S \
        --image=/home/yunlongli/Project/Thyasira/Thyasira_tokunagai/Spatial-Novogene/A05130E6/images/A05130E6_ssDNA.tiff

###spatial.commands.rtf
{\rtf1\ansi\ansicpg1252\cocoartf2822
\cocoatextscaling0\cocoaplatform0{\fonttbl\f0\fswiss\fcharset0 Helvetica;}
{\colortbl;\red255\green255\blue255;}
{\*\expandedcolortbl;;}
\paperw11900\paperh16840\margl1440\margr1440\vieww11520\viewh8400\viewkind0
\pard\tx720\tx1440\tx2160\tx2880\tx3600\tx4320\tx5040\tx5760\tx6480\tx7200\tx7920\tx8640\pardirnatural\partightenfactor0

\f0\fs24 \cf0 #make reference\
/home/yunlongli/Software/saw-8.0.2/bin/saw makeRef --genome Thyasira_tokunagai.host_16SA --gtf Thyasira_tokunagai.host_symA.gtf --fasta Thyasira_tokunagai.host_symA.fasta --threads-num 80\
\
#mapping first time\
\pard\tx720\tx1440\tx2160\tx2880\tx3600\tx4320\tx5040\tx5760\tx6480\tx7200\tx7920\tx8640\pardirnatural\partightenfactor0
\cf0 /home/yunlongli/Software/saw-8.0.2/bin/saw count \\\
        --id=G-phylotype\\\
        --sn=A05130E6 \\\
        --omics=transcriptomics \\\
        --kit-version="Stereo-seq N FFPE V1.0" \\\
        --sequencing-type="PE75_25+59" \\\
        --chip-mask=/home/yunlongli/Project/Thyasira/Thyasira_tokunagai/Spatial-Novogene/A05130E6/mask_file/A05130E6.barcodeToPos.h5 \\\
        --organism=Thyasira_tokunagai \\\
        --tissue=gill \\\
        --threads-num=40 \\\
        --fastqs=/home/yunlongli/Project/Thyasira/Thyasira_tokunagai/Spatial-Novogene/A05130E6-transcript/raw_reads/\
        --reference=/home/yunlongli/Project/Thyasira/Thyasira_tokunagai/Spatial-Novogene/reference-revised-A/Thyasira_tokunagai.host_symA \\\
        --image=/home/yunlongli/Project/Thyasira/Thyasira_tokunagai/Spatial-Novogene/A05130E6/images/A05130E6_ssDNA.tiff\
\pard\tx720\tx1440\tx2160\tx2880\tx3600\tx4320\tx5040\tx5760\tx6480\tx7200\tx7920\tx8640\pardirnatural\partightenfactor0
\cf0 \
#Extract A/G type-reads\
\pard\tx720\tx1440\tx2160\tx2880\tx3600\tx4320\tx5040\tx5760\tx6480\tx7200\tx7920\tx8640\pardirnatural\partightenfactor0
\cf0 import sys\
import os\
import glob\
\
bams = glob.glob('*.bam')\
\
with open('16S-A.fasta') as file:\
    seq_A = file.read().split('\\n',1)[1].replace('\\n','')\
\
with open('16S-G.fasta') as file:\
    seq_G = file.read().split('\\n',1)[1].replace('\\n','')\
\
for bam in bams:\
    pre = bam.split('.')[0].rsplit('_',1)[0]\
    out_list_A = bam.replace('.bam','.region.A.list')\
    out_list_G = bam.replace('.bam','.region.G.list')\
    list_A = []\
    list_G = []\
    if os.path.isfile(bam+'.bai') is False:\
        os.system('samtools index '+bam)\
    out_sam = bam.replace('.bam','.region.sam')\
    if os.path.isfile(out_sam) is False:\
        cmd = 'samtools view '+bam+' SOB_A:943-963 > '+out_sam\
        os.system(cmd)\
    if os.path.isfile(out_list_A) is False and os.path.isfile(out_list_G) is False:\
        with open(out_sam) as file:\
            for line in file:\
                if 'NH:i:1' in line:\
                    n = line.strip('\\n').split('\\t')\
                    if n[4] == '255' and 907<= int(n[3]) <= 953:\
                        if n[9] in seq_A:\
                            list_A.append(n[0])\
                            list_A.append(n[0]+'/1')\
                            list_A.append(n[0]+'/2')\
                        if n[9] in seq_G:\
                            list_G.append(n[0])\
                            list_G.append(n[0]+'/1')\
                            list_G.append(n[0]+'/2')\
\
        with open(out_list_A,'w') as out:\
            out.write('\\n'.join(list_A)+'\\n')\
        os.system('grep -f '+out_list_A+' '+out_sam+' > '+bam.replace('.bam','.region.A.sam'))\
        with open(out_list_G,'w') as out:\
            out.write('\\n'.join(list_G)+'\\n')\
        os.system('grep -f '+out_list_G+' '+out_sam+' > '+bam.replace('.bam','.region.G.sam'))\
    reads_pwd = '/home/yunlongli/Project/Thyasira/Thyasira_tokunagai/Spatial-Novogene/A05130E6/raw_reads/'\
    A_fq1 = pre+'_1.A.fq'\
    A_fq2 = pre+'_2.A.fq'\
    G_fq1 = pre+'_1.G.fq'\
    G_fq2 = pre+'_2.G.fq'\
    seqkit_cmd_1 = 'seqkit grep -f '+out_list_A+' '+reads_pwd+pre+'_1.fq.gz > '+A_fq1+' &'\
    seqkit_cmd_2 = 'seqkit grep -f '+out_list_A+' '+reads_pwd+pre+'_2.fq.gz > '+A_fq2+' &'\
    seqkit_cmd_3 = 'seqkit grep -f '+out_list_G+' '+reads_pwd+pre+'_1.fq.gz > '+G_fq1+' &'\
    seqkit_cmd_4 = 'seqkit grep -f '+out_list_G+' '+reads_pwd+pre+'_2.fq.gz > '+G_fq2+' &'\
    if os.path.isfile(A_fq1) is False or os.path.getsize(A_fq1) < 1000:\
        os.system(seqkit_cmd_1)\
    if os.path.isfile(A_fq2) is False or os.path.getsize(A_fq2) < 1000:\
        os.system(seqkit_cmd_2)\
    if os.path.isfile(G_fq1) is False or os.path.getsize(G_fq1) < 1000:\
        os.system(seqkit_cmd_3)\
    if os.path.isfile(G_fq2) is False or os.path.getsize(G_fq1) < 1000:\
        os.system(seqkit_cmd_4)\
\
#For A-type\
/home/yunlongli/Software/saw-8.0.2/bin/saw count \\\
        --id=A-phylotype\\\
        --sn=A05130E6 \\\
        --omics=transcriptomics \\\
        --kit-version="Stereo-seq N FFPE V1.0" \\\
        --sequencing-type="PE75_25+59" \\\
        --chip-mask=/home/yunlongli/Project/Thyasira/Thyasira_tokunagai/Spatial-Novogene/A05130E6/mask_file/A05130E6.barcodeToPos.h5 \\\
        --organism=Thyasira_tokunagai \\\
        --tissue=gill \\\
        --threads-num=40 \\\
        --fastqs=/home/yunlongli/Project/Thyasira/Thyasira_tokunagai/Spatial-Novogene/A05130E6-transcript/raw_reads_A\\\
        --reference=/home/yunlongli/Project/Thyasira/Thyasira_tokunagai/Spatial-Novogene/A05130E6-transcript/reference/Thyasira_tokunagai.trinity_16S \\\
        --image=/home/yunlongli/Project/Thyasira/Thyasira_tokunagai/Spatial-Novogene/A05130E6/images/A05130E6_ssDNA.tiff\
\
#For G-type\
/home/yunlongli/Software/saw-8.0.2/bin/saw count \\\
        --id=G-phylotype\\\
        --sn=A05130E6 \\\
        --omics=transcriptomics \\\
        --kit-version="Stereo-seq N FFPE V1.0" \\\
        --sequencing-type="PE75_25+59" \\\
        --chip-mask=/home/yunlongli/Project/Thyasira/Thyasira_tokunagai/Spatial-Novogene/A05130E6/mask_file/A05130E6.barcodeToPos.h5 \\\
        --organism=Thyasira_tokunagai \\\
        --tissue=gill \\\
        --threads-num=40 \\\
        --fastqs=/home/yunlongli/Project/Thyasira/Thyasira_tokunagai/Spatial-Novogene/A05130E6-transcript/raw_reads_G\\\
        --reference=/home/yunlongli/Project/Thyasira/Thyasira_tokunagai/Spatial-Novogene/A05130E6-transcript/reference-G/Thyasira_tokunagai.trinity_16S \\\
        --image=/home/yunlongli/Project/Thyasira/Thyasira_tokunagai/Spatial-Novogene/A05130E6/images/A05130E6_ssDNA.tiff\
\pard\tx720\tx1440\tx2160\tx2880\tx3600\tx4320\tx5040\tx5760\tx6480\tx7200\tx7920\tx8640\pardirnatural\partightenfactor0
\cf0 \
\
\
\
}

#Pipeline of RNA-seq
#Reads trimming
java -jar trimmomatic-0.39.jar PE -phred33 -threads 10 fq1 fq2 p_fq1 up_fq1 p_fq2 up_fq2 ILLUMINACLIP:/home/share/Trimmomatic-0.39/adapters/TruSeq3-PE-2.fa:2:30:10 LEADING:20 TRAILING:20 SLIDINGWINDOW:4:15 MINLEN:100

#Mapping using bowtie2
bowtie2-build pan_genome_reference.fa index
bowtie2 -p 20 -x index -1 fq1 -2 fq2 | samtools sort -O bam -@ 20 -o - > bam samtools fastq bam -@ 20 -F 4 -1 p_fq1 -2 p_fq2 &>test.log		#mapping reads samtools fastq bam -@ 20 -f 4 -1 p_fq1 -2 p_fq2 &>test.log	#non-mapping reads

#Host transcript assembly using Trinity
Trinity --seqType fq --max_memory 380G --samples_file sample.txt --CPU 10

#Coding gene prediction using TransDecoder
a) extract the long open reading frames�� TransDecoder.LongOrfs -t Trinity.longest_isoform.fasta
b) predict the likely coding regions: TransDecoder.Predict -t Trinity.longest_isoform.fasta

#Remove the redundant sequence using CD-HIT
cd-hit-est -i Trinity.longest_isoform.fasta.transdecoder.cds -o Trinity.longest_isoform.transdecoder.cds.de.fa -c 0.8 -T 60 -M 40000

#Transcripts quality assessment using BUSCO
busco -i Trinity.longest_isoform.transdecoder.cds.de.transcripts.fasta -l
/home/share/Database/BUSCO_datasets/metazoa_odb10 -o Ttok_host_busco -m tran -c 10 -- offline

#Transcripts count using salmon 
a)	align_and_estimate_abundance.pl --transcripts
Trinity.longest_isoform.transdecoder.cds.de.transcripts.fasta --seqType fq --est_method salmon -- prep_reference --thread_count 10 --samples_file sample.txt
b)	ls ./*/quant.sf > isoforms.quant_files.txt
c)	abundance_estimates_to_matrix.pl --est_method salmon --gene_trans_map none -- cross_sample_norm TMM --name_sample_by_basedir --out_prefix salmon_isoform --quant_files isoforms.quant_files. 
